# Supplementary material for: Comprehensive Transcriptome Sequencing Analysis of Hirudinaria manillensis in Different Growth Periods
Source: Front Physiol. 2022 May 25;13:897458. doi: 10.3389/fphys.2022.897458 (PMC9174698; doi:10.3389/fphys.2022.897458)
Supplement: Supplementary file 2 [file DataSheet1.xlsx]

## Sheet: Table S1 Sample Number
Table S1 Sample Number
Sameple Name	Abbreviation of the sample name
H. manillensis larva front	HMLF1
H. manillensis larva front	HMLF2
H. manillensis larva front	HMLF3
H. manillensis larva back	HMLB1
H. manillensis larva back	HMLB2
H. manillensis larva back	HMLB3
H. manillensis young front	HMYF1
H. manillensis young front	HMYF2
H. manillensis young front	HMYF3
H. manillensis young back	HMYB1
H. manillensis young back	HMYB2
H. manillensis young back	HMYB3
H. manillensis oral sucker	HMO1
H. manillensis oral sucker	HMO2
H. manillensis oral sucker	HMO3
H. manillensis genital gland	HMG1
H. manillensis genital gland	HMG2
H. manillensis genital gland	HMG3
H. manillensis body	HMB1
H. manillensis body	HMB2
H. manillensis body	HMB3
H. manillensis posterior sucker	HMP1
H. manillensis posterior sucker	HMP2
H. manillensis posterior sucker	HMP3

## Sheet: Tabel S2 Sequencing data qualit
Tabel S2 Sequencing data quality control
Sample	FastQC_percent	FastQC_	FastQC_avg_	FastQC_percent_fails	FastQC_total_sequences
	_duplicates	percent_gc	sequence_length
HMLF1_R1clean	56.3792	44	149.812	18.1818	23185163
HMLF1_R2clean	54.8434	44	149.807	18.1818	23185163
HMLF2_R1clean	57.8541	44	149.832	18.1818	22358993
HMLF2_R2clean	55.1661	44	149.82	18.1818	22358993
HMLF3_R1clean	57.218	44	149.823	18.1818	23297164
HMLF3_R2clean	56.2822	44	149.82	18.1818	23297164
HMLB1_R1clean	55.4751	44	149.822	18.1818	22873738
HMLB1_R2clean	54.0899	44	149.819	18.1818	22873738
HMLB2_R1clean	55.7546	44	149.805	18.1818	22787315
HMLB2_R2clean	54.3532	44	149.795	18.1818	22787315
HMLB3_R1clean	54.128	44	149.858	18.1818	21872479
HMLB3_R2clean	51.0557	44	149.855	18.1818	21872479
HMYF1_R1clean	61.073	45	149.727	18.1818	23610457
HMYF1_R2clean	58.4262	45	149.725	18.1818	23610457
HMYF2_R1clean	60.5434	44	149.769	18.1818	22972265
HMYF2_R2clean	59.3376	44	149.767	18.1818	22972265
HMYF3_R1clean	59.918	44	149.75	18.1818	22211762
HMYF3_R2clean	59.0027	44	149.739	18.1818	22211762
HMYB1_R1clean	58.8303	44	149.798	18.1818	21940574
HMYB1_R2clean	57.8001	44	149.796	18.1818	21940574
HMYB2_R1clean	61.813	44	149.86	18.1818	23025333
HMYB2_R2clean	61.3078	44	149.859	18.1818	23025333
HMYB3_R1clean	59.0044	44	149.816	18.1818	22344561
HMYB3_R2clean	58.0425	44	149.814	18.1818	22344561
HMO1_R1clean	61.5654	44	149.767	18.1818	22586890
HMO1_R2clean	60.3428	44	149.765	18.1818	22586890
HMO2_R1clean	59.9342	44	149.828	18.1818	22171643
HMO2_R2clean	59.0294	44	149.827	18.1818	22171643
HMO3_R1clean	61.9805	44	149.825	18.1818	23502209
HMO3_R2clean	60.8267	44	149.822	18.1818	23502209
HMG1_R1clean	59.7352	44	149.837	18.1818	22824721
HMG1_R2clean	59.199	44	149.836	18.1818	22824721
HMG2_R1clean	55.8357	44	149.833	18.1818	22008371
HMG2_R2clean	53.1696	44	149.829	18.1818	22008371
HMG3_R1clean	64.9747	43	149.78	18.1818	22945117
HMG3_R2clean	63.6092	43	149.778	18.1818	22945117
HMB1_R1clean	70.1206	44	149.88	18.1818	22445458
HMB1_R2clean	69.3841	44	149.41	18.1818	22445458
HMB2_R1clean	56.7086	44	149.84	18.1818	22076534
HMB2_R2clean	55.8493	44	149.838	18.1818	22076534
HMB3_R1clean	62.7366	44	149.839	18.1818	21987880
HMB3_R2clean	59.7116	44	149.836	18.1818	21987880
HMP1_R1clean	63.8057	44	148.871	18.1818	24193681
HMP1_R2clean	63.3559	44	148.87	18.1818	24193681
HMP2_R1clean	74.6829	43	148.322	27.2727	24069285
HMP2_R2clean	74.1902	43	148.304	27.2727	24069285
HMP3_R1clean	63.8961	43	149.876	18.1818	23099591
HMP3_R2clean	61.2379	43	149.874	18.1818	23099591

## Sheet: Tabel S3 Primer sequencing in t
Tabel S3 Primer sequencing in this study
Gene	Forward primer(5’-3’)	Reverse primer(3’-5’)
RO21	CGTTCAATGAGGCAGAAATGG	TCGATCGATACTACGTTACCG
ERO1A	AAGACAACACCAAGAGTTC	GATCAACTTCCAAACGTTGAC
HAND2	CCGGCTAGTATCAATGGTG	CTGTGAGTACGTCTTCGTTC
GPRL1	AATGGAACGCAATACTTGCTG	GATTATCGCATATAGTGGCGG
HS12A	CGTTCTCTCCTGCAAAGAGTT	ACTGGATTCGTTTGGAATTTG

## Sheet: Tabel S4 All different expressi
Tabel S4 All different expression genes
gene_id	L1	L2	L3	Y1	Y2	Y3	A1	A2	A3	uniprot	gene_name	Column3	gene_cluster
evm.model.contig_23.55	22.9123	20.9986	36.1566	25.2943	15.3602	15.2068	9.77878	6.53125	2.9004	NA	NA	NA	4
evm.model.contig_207.58	1.73798	0.822961	1.07104	2.96901	0.676626	1.52978	9.41132	8.44616	6.99116	NA	NA	NA	9
evm.model.scaffold_41.40	40.1507	46.4352	39.7394	232.157	226.21	256.909	505.35	280.326	513.709	A3KPN8	TTC38_DANRE	Tetratricopeptide repeat protein 38	5
evm.model.contig_207.211	0.596254	0.931912	1.04377	3.05511	2.61503	1.03316	6.29736	6.96269	4.04221	Q6NZ04	SIX1B_DANRE	Homeobox protein six1b	3
evm.model.scaffold_76.604	23.4001	27.5087	18.0176	3.70536	6.37648	5.8904	15.4615	7.24842	24.5174	O93470	MMP21_XENLA	Matrix metalloproteinase-21	1
evm.model.contig_483.165	1.13693	1.9715	1.32012	0.588033	1.191	1.21473	3.56524	2.95506	2.81972	Q5T2S8	ARMC4_HUMAN	Armadillo repeat-containing protein 4	9
evm.model.contig_483.169	17.6729	18.8803	10.4151	269.273	124.92	531.558	949.915	782.388	985.894	NA	NA	NA	3
evm.model.contig_757.2	0.21996	0.011189	2.29106	0.134701	0.412899	0.137478	27.3101	0.549045	1.75745	NA	NA	NA	9
evm.model.contig_757.4	8.14815	9.05209	8.28581	12.5495	14.0148	16.2004	33.1365	36.667	18.3368	Q7SXF6	CREL2_DANRE	Cysteine-rich with EGF-like domain protein 2	3
evm.model.scaffold_10.156	22.8489	18.5953	31.7916	31.6428	17.8705	16.219	7.93318	5.78353	4.1816	Q06BR2	A4_DORPE	Amyloid-beta precursor-like protein	4
evm.model.scaffold_10.154	0.819952	0.333873	0.512496	1.33115	2.15237	4.63485	67.3706	66.6596	45.1295	Q9QY33	TSN3_MOUSE	Tetraspanin-3	9
evm.model.contig_23.169	0.924248	1.5725	0.733225	0.33846	0.173868	0.405793	4.80595	3.47926	2.26184	Q6YHU8	DMTA2_ORENI	Doublesex- and mab-3-related transcription factor A2	9
evm.model.contig_274.53	0.480926	0.962071	0.433774	0.146971	1.69934	2.93195	45.6584	26.2128	26.361	NA	NA	NA	9
evm.model.scaffold_282.181	3.1364	13.2258	15.7631	122.206	26.4318	7.23785	3.42397	7.26093	2.44957	NA	NA	NA	8
evm.model.scaffold_52.51	0	0.233124	0.319265	0	0	0	0.826621	0.188358	0.116724	A0A0B5A7N5	INS2C_CONFO	Con-Ins F2c	9
evm.model.contig_113.166	4.78485	5.16561	5.41287	10.7418	3.86564	4.38104	2.05919	1.34328	1.28899	Q24048	ATPB2_DROME	Sodium/potassium-transporting ATPase subunit beta-2	4
evm.model.contig_113.167	4.71443	2.8746	5.76383	9.52478	3.87274	5.15481	2.41627	1.56985	0.883666	Q24048	ATPB2_DROME	Sodium/potassium-transporting ATPase subunit beta-2	4
evm.model.scaffold_681.931	2.12776	0.57357	1.55102	11.4685	17.2367	8.59636	31.0566	24.8313	61.2123	B3EWZ3	CADN_ACRMI	Coadhesin (Fragment)	3
evm.model.scaffold_114.18	28.5634	30.381	28.6258	38.0442	38.4577	41.5378	59.1489	110.931	50.1866	Q9Y4L1	HYOU1_HUMAN	Hypoxia up-regulated protein 1	3
evm.model.contig_4.502	4.82417	7.91476	2.07431	1.99393	6.62702	6.69828	23.3163	14.0896	20.9984	Q9VCA2	ORCT_DROME	Organic cation transporter protein	9
evm.model.contig_7.1	0.810962	2.19921	0.143751	0.162925	7.87819	14.4324	211.679	187.407	194.358	A2BGL3	WSCD2_DANRE	WSC domain-containing protein 2	9
evm.model.scaffold_31.544	0.256112	0.297612	0.220932	0.019563	0.087868	0	0.537548	1.59378	0.257214	Q9UI36	DACH1_HUMAN	Dachshund homolog 1	9
evm.model.scaffold_31.545	0.11577	0	0.121475	0	0	0	0.243864	0.830064	0.208736	NA	NA	NA	9
evm.model.contig_36.112	0.216285	0.763943	0	0	0	0	84.0436	5.26572	0.093276	P01051	ICIC_HIRME	Eglin C	9
evm.model.scaffold_940.506	0.429167	0.404751	0.646449	0.81972	0.336909	1.55805	0.254866	0.092789	0.068057	P80322	TNNC_BRALA	Troponin C	8
evm.model.contig_274.39	0.52198	0.867449	0	0	2.30734	4.37942	105.044	81.4547	45.4474	NA	NA	NA	9
evm.model.contig_274.38	0.767668	0.280848	0	0	0.91415	1.43819	33.3049	25.2755	16.183	NA	NA	NA	9
evm.model.contig_274.37	2.41329	3.30793	0	3.11597	7.91601	7.17903	107.188	95.6466	71.8501	NA	NA	NA	9
evm.model.scaffold_44.288	0.662069	1.09214	0.087345	0	1.06565	1.18507	32.3612	20.0096	18.8631	Q58D34	PI16_BOVIN	Peptidase inhibitor 16	9
evm.model.scaffold_10.115	0.613076	0.939288	0.410538	0.097847	0.146481	0.21763	0.2722	1.82955	0.461664	NA	NA	NA	9
evm.model.contig_1075.1	0	0	0	0	0	0	0.935089	4.61756	3.39271	NA	NA	NA	9
evm.model.contig_68.37	11.3757	19.6468	5.76113	22.4615	10.4101	24.6219	5.15747	4.85682	7.96574	O15072	ATS3_HUMAN	A disintegrin and metalloproteinase with thrombospondin motifs 3	8
evm.model.scaffold_466.159	1.22649	1.33982	0.810234	1.91341	1.49303	1.46117	5.43904	8.13667	4.2461	NA	NA	NA	9
evm.model.scaffold_76.179	0.38161	0.41021	0.507625	0.391661	0.267944	0.239572	0.642823	0.783363	0.755115	Q9TV66	HCN4_RABIT	Potassium/sodium hyperpolarization-activated cyclic nucleotide-gated channel 4	9
evm.model.scaffold_31.348	1.549	2.71346	2.8948	0.988063	3.15429	3.02886	43.7582	52.7996	34.9508	NA	NA	NA	9
evm.model.contig_4.234	19.0026	41.2558	4.86414	7.72175	10.3589	8.43929	0.285571	0.039082	0.415777	P82251	BAT1_HUMAN	b(0,+)-type amino acid transporter 1	2
evm.model.scaffold_76.101	0.149718	0	0	0	0.183814	0.890389	15.1604	6.90796	8.68331	NA	NA	NA	9
evm.model.scaffold_147.716	3.51225	0.947801	2.62619	4.29266	8.25163	2.29085	1.01497	1.55735	0.61255	NA	NA	NA	8
evm.model.contig_33.5	0.483778	1.2843	1.30269	1.2096	0.254958	1.53261	4.58319	5.74848	4.77361	P42695	CNDD3_HUMAN	Condensin-2 complex subunit D3	9
evm.model.contig_33.4	0.239569	0.662086	0.363393	0.728021	0.193378	1.18518	3.44135	2.11299	3.53532	NA	NA	NA	9
evm.model.contig_23.4	0.369783	0.314988	0.730367	0.040906	0.232565	1.42483	0.037784	0.063909	0.042934	NA	NA	NA	4
evm.model.scaffold_282.45	6.52095	9.7261	3.82518	1.38037	2.48031	3.96287	0.949145	0.705946	0.846739	Q9Y2G3	AT11B_HUMAN	Probable phospholipid-transporting ATPase IF	2
evm.model.contig_71.49	0.449856	0.129691	0.537455	0.0976	0.077515	0.126357	1.33708	1.66573	0.161198	Q9ULB1	NRX1A_HUMAN	Neurexin-1	9
evm.model.scaffold_530.174	0	0	0	0	0	0	1.59084	1.82437	1.09404	NA	NA	NA	9
evm.model.scaffold_530.175	0.168379	0.082758	0	0	0.032113	0.381626	11.6596	6.95835	4.00938	P57727	TMPS3_HUMAN	Transmembrane protease serine 3	9
evm.model.scaffold_530.171	0.194147	0.357988	0.109236	0.024995	0.360165	0.569548	9.60233	8.51865	5.21691	Q80YN4	CORIN_RAT	Atrial natriuretic peptide-converting enzyme	9
evm.model.scaffold_76.371	0.106686	0.049465	0.031152	0.215759	0.1517	0.116838	0.628694	2.39952	0.21207	Q8VIG1	REST_MOUSE	RE1-silencing transcription factor	9
evm.model.scaffold_288.58	12.9773	4.68096	3.86412	3.58973	17.8265	20.4712	3.32539	2.66092	1.63465	NA	NA	NA	8
evm.model.scaffold_681.782	0	0	0	61.1684	66.8087	0	0	0	0	NA	NA	NA	8
evm.model.scaffold_530.169	0.086675	0.113253	0	0	0.18654	0.400946	4.32418	6.37634	3.25965	Q8K1T0	TMPS3_MOUSE	Transmembrane protease serine 3	9
evm.model.contig_23.507	12.5258	15.3388	7.1125	2.79602	8.28472	3.47797	14.8743	10.89	27.8562	J3SBP3	PDE2_CROAD	Venom phosphodiesterase 2	9
evm.model.contig_48.9	0.017664	0.044168	0	0	0	0	0.037298	0.060261	0.069592	P49796	RGS3_HUMAN	Regulator of G-protein signaling 3	9
evm.model.contig_1086.2	0	0	0	0	0	0	1.92584	1.05702	0.311533	NA	NA	NA	9
evm.model.contig_71.108	4.7841	12.8807	0.307506	0.138527	2.39125	7.22451	75.7902	63.1994	56.1358	NA	NA	NA	9
evm.model.contig_958.1	67.7978	55.0279	1.36184	0	0	0	0.005528	0	70.7442	P42573	CED3_CAEEL	Cell death protein 3	1
evm.model.scaffold_147.158	0.165549	0.167001	0.201393	0	0.098731	0.193882	4.24861	1.6643	2.62662	Q801F7	WN10B_DANRE	Protein Wnt-10b	9
evm.model.scaffold_147.159	0.131951	0.248426	0.217511	0.025987	0.117642	0.411959	4.49688	1.9968	2.35788	NA	NA	NA	9
evm.model.contig_274.68	0.952402	0.808663	0.641928	0.956163	0.801464	0.541328	1.22059	2.55119	5.36656	Q5ZL98	RPC1_CHICK	DNA-directed RNA polymerase III subunit RPC1	9
evm.model.contig_77.7	0.089193	0.041879	0.005146	0	0.037079	0.032953	0.990606	1.34596	0.186306	Q9Z319	CORIN_MOUSE	Atrial natriuretic peptide-converting enzyme	9
evm.model.contig_77.2	0	0.032419	0	0	0	0	0.339703	0.166378	0.069664	NA	NA	NA	9
evm.model.scaffold_940.587	3.51829	6.68211	0.998573	0.731269	1.4435	3.03449	63.0414	44.5569	29.8277	Q4A3R3	DMBT1_PIG	Deleted in malignant brain tumors 1 protein	9
evm.model.scaffold_31.14	11.6027	12.3707	7.09051	8.01708	8.89424	5.26759	1.65637	2.05864	2.93603	NA	NA	NA	4
evm.model.contig_500.181	9.75896	11.4198	7.68864	4.81233	11.1202	53.6165	0.847508	2.41846	2.26736	P50404	SFTPD_MOUSE	Pulmonary surfactant-associated protein D	8
evm.model.scaffold_397.198	0.074821	0	0	0	0	0	0.114731	1.7381	0.373115	NA	NA	NA	9
evm.model.scaffold_743.53	3.67568	3.20455	3.66113	2.94445	2.12011	1.54432	0.844961	0.883968	0.317567	NA	NA	NA	4
evm.model.contig_113.182	2.57681	1.04222	2.08752	5.87953	3.48358	1.91074	1.32699	0.859439	1.10597	O60706	ABCC9_HUMAN	ATP-binding cassette sub-family C member 9	8
evm.model.scaffold_557.259	2.31101	2.00893	2.93892	1.64786	1.02199	1.6625	0.773154	0.476522	0.397209	NA	NA	NA	2
evm.model.contig_23.98	0.535409	0.564084	0.422421	0.620297	0.424485	2.71286	6.28928	11.1276	4.72469	NA	NA	NA	9
evm.model.scaffold_681.23	1.40861	2.62042	0.805677	8.17371	8.39815	12.6221	26.5325	34.1492	15.0603	Q503V9	ENDUB_DANRE	Poly(U)-specific endoribonuclease-B	3
evm.model.contig_68.70	1.30936	1.00368	0.180864	0	2.98833	5.20543	91.6098	68.1118	67.2215	P81492	HIRM2_POEMA	Hirudin-HM2	9
evm.model.contig_679.1	0.185647	0.076416	0.018521	0	0.43448	1.84398	18.0186	40.7169	27.9797	NA	NA	NA	9
evm.model.contig_71.24	2.66359	3.44492	2.17208	11.3048	13.3495	5.85238	1.84393	0.486741	0.191216	P52209	6PGD_HUMAN	6-phosphogluconate dehydrogenase, decarboxylating	8
evm.model.scaffold_104.466	62.5628	34.7634	54.3449	21.4989	22.6198	15.7894	41.6678	37.0685	38.4886	NA	NA	NA	1
evm.model.scaffold_681.389	107.107	83.8205	172.045	753.364	498.86	681.502	1450.88	1398.34	1134.06	P92182	ACT1_LUMTE	Actin-1	5
evm.model.contig_4.626	0.385903	0.216442	0.520326	0.248349	0.434498	0.216274	2.24213	0.991641	0.713756	Q9I8C7	ACH10_CHICK	Neuronal acetylcholine receptor subunit alpha-10	9
evm.model.scaffold_681.850	10.0507	6.09002	14.1408	15.4989	11.6105	9.07365	4.27623	4.90253	2.43328	D3YXG0	HMCN1_MOUSE	Hemicentin-1	4
evm.model.contig_20.2	1.97677	0.467016	1.39958	1.25177	3.8274	2.49763	23.1628	13.0539	8.95561	P00518	PHKG1_RABIT	Phosphorylase b kinase gamma catalytic chain, skeletal muscle/heart isoform	9
evm.model.scaffold_288.319	1.51578	1.31229	0	0.52599	3.20563	7.67624	128.546	82.42	88.2596	NA	NA	NA	9
evm.model.contig_819.11	2.58659	1.56816	2.96206	3.67973	2.91454	1.66094	1.04344	0.909055	0.900492	Q9VI75	PICAL_DROME	Phosphatidylinositol-binding clathrin assembly protein LAP	4
evm.model.scaffold_85.344	0.62046	0.80562	1.81069	0.230216	0.560403	0.374375	4.51083	2.15938	3.1341	NA	NA	NA	9
evm.model.contig_165.65	150.995	134.233	221.655	206.378	165.359	252.631	299.986	343.122	567.672	P29190	PCKG_HAECO	Phosphoenolpyruvate carboxykinase [GTP]	3
evm.model.scaffold_824.43	1.90196	1.65451	1.6917	0	2.57566	6.54858	161.155	80.0035	65.9029	NA	NA	NA	9
evm.model.scaffold_147.643	8.48275	13.0783	9.96879	3.39014	4.14414	4.41105	8.14404	5.5293	7.58728	Q8MIH1	TWST1_CALJA	Twist-related protein 1	1
evm.model.scaffold_249.85	1.71102	4.02265	2.35152	2.1873	2.05097	3.5862	4.40764	7.77482	5.12575	NA	NA	NA	9
evm.model.scaffold_282.210	6.55539	10.9988	26.5326	95.9563	40.4524	19.5846	12.6185	10.9166	8.57183	NA	NA	NA	8
evm.model.scaffold_104.343	35.1928	24.4341	59.9492	35.1634	21.7827	22.5602	89.0992	43.2175	60.0647	Q7PPA5	ATC1_ANOGA	Calcium-transporting ATPase sarcoplasmic/endoplasmic reticulum type	9
evm.model.contig_1044.1	0.016869	0.150014	0	0.136551	0.555972	0.295671	9.81705	15.991	6.40263	NA	NA	NA	9
evm.model.scaffold_85.363	0.336962	0.44353	0.238548	0.18256	0.471177	1.30455	1.07726	5.47994	2.82386	F1P4W9	CFA65_CHICK	Cilia- and flagella-associated protein 65	9
evm.model.contig_23.342	0.050147	0.047623	0.07989	0.160516	0.212952	0.226184	0.959091	0.845287	3.91626	Q6P0F9	INS1A_DANRE	Insulinoma-associated protein 1a	9
evm.model.contig_4.292	0.243247	0.308721	0.138783	0.013289	0.012606	0.06588	0.172845	0.179739	0.204867	NA	NA	NA	1
evm.model.contig_62.59	1.90501	1.3258	0.077885	0.217238	11.4974	25.3742	242.485	448.393	355.356	NA	NA	NA	9
evm.model.scaffold_681.395	19.8775	38.3123	51.8883	144.36	147.091	160.167	365.609	532.95	503.605	P92182	ACT1_LUMTE	Actin-1	3
evm.model.contig_692.1	10.9365	5.60059	13.2538	31.7833	23.2478	21.9749	39.3787	52.0547	52.5432	Q9P0L0	VAPA_HUMAN	Vesicle-associated membrane protein-associated protein A	5
evm.model.contig_486.56	0	8.50853	7.19134	0	0	0	3.78038	0	0	NA	NA	NA	1
evm.model.scaffold_681.468	0	0.365146	4.51665	0	2.3462	0	0	0	0	NA	NA	NA	2
evm.model.scaffold_249.747	0.119506	0.088228	0.239879	0.372448	0.186909	0.435663	0.090594	0.033766	0.032946	NA	NA	NA	8
evm.model.contig_483.3	22.1637	15.4069	30.9753	9.98979	8.87521	22.1392	0.239066	2.66754	1.58078	Q6PB03	PLD3_XENLA	5'-3' exonuclease PLD3	4
evm.model.contig_483.2	39.8475	2.16301	90.1017	0	78.039	124.941	0	0	0	Q9BXI9	C1QT6_HUMAN	Complement C1q tumor necrosis factor-related protein 6	4
evm.model.scaffold_681.600	0.057264	0.115	0.001068	0	0.049763	0.054689	0.729461	1.05187	0.095825	F1RCR6	TRIPC_DANRE	E3 ubiquitin-protein ligase TRIP12	9
evm.model.contig_248.67	110.898	296.624	53.9215	0	0	0.074573	0.182056	0.059986	6.3541	P83298	FIBC_LUMRU	Fibrinolytic enzyme, isozyme C	1
evm.model.contig_248.60	340.254	801.492	101.959	0.10644	0.398561	0.063229	0.183826	0.478429	11.5206	P83298	FIBC_LUMRU	Fibrinolytic enzyme, isozyme C	1
evm.model.contig_62.74	0.257107	0.452993	0.255666	0.279114	0.165551	1.34247	5.75038	5.49956	3.11189	Q08879	FBLN1_MOUSE	Fibulin-1	9
evm.model.scaffold_729.6	0	0.017894	0	0	0	0	0.508535	0	3.88949	Q66IN2	QSER1_XENLA	Glutamine and serine-rich protein 1	9
evm.model.scaffold_729.1	50.6882	73.1988	30.0611	7.92489	20.4955	28.3093	7.43881	5.43734	4.90633	P70232	NCHL1_MOUSE	Neural cell adhesion molecule L1-like protein	2
evm.model.contig_68.11	0	212.39	253.31	0	0	0	242.396	0	199.514	NA	NA	NA	1
evm.model.contig_23.422	2.91867	2.4424	1.55438	1.87342	2.5846	1.12066	0.61754	0.620041	0.722803	Q6IVV8	PKD2_DANRE	Polycystin-2	4
evm.model.contig_709.17	14.5869	3.69376	16.7961	135.289	63.0674	51.3023	22.3603	11.0093	21.1653	Q20930	MIG17_CAEEL	Metalloprotease mig-17	8
evm.model.scaffold_104.198	269.847	344.97	355.361	110.683	71.1324	130.085	282.074	158.627	134.23	Q9NZ20	PA2G3_HUMAN	Group 3 secretory phospholipase A2	1
evm.model.contig_248.25	2.24081	1.37442	4.40677	1.42169	0.992981	1.18585	0.395044	0.158228	0.063265	Q9JLI3	MMEL1_MOUSE	Membrane metallo-endopeptidase-like 1	2
evm.model.scaffold_76.269	122.793	71.6491	66.6993	98.5701	91.827	60.1656	35.7892	23.8113	34.9923	Q9VGJ5	FER3_DROME	Protein Fer3	4
evm.model.scaffold_249.500	0.700947	0.221067	0.164655	0.471733	0.536795	0.320148	0.090905	0.113607	0.068597	NA	NA	NA	4
evm.model.contig_174.50	7.03718	7.00953	11.3258	5.00551	4.61992	3.88057	9.07457	10.1993	5.93193	NA	NA	NA	1
evm.model.contig_207.116	0.03235	2.62097	0	0	0	0	0.074219	0.315375	0.73594	A0RZC6	VCO32_AUSSU	A.superbus venom factor 2	1
evm.model.scaffold_31.127	6.60656	7.33687	5.1141	8.39035	4.60707	3.62778	2.27225	1.98575	1.43342	P48542	KCNJ6_MOUSE	G protein-activated inward rectifier potassium channel 2	4
evm.model.contig_199.94	18.0646	13.7641	30.5467	8.93665	4.68098	27.9854	69.5696	47.2919	37.2955	A1A4M6	STAR5_BOVIN	StAR-related lipid transfer protein 5	9
evm.model.scaffold_31.689	70.8718	81.3847	61.7177	70.7889	51.7678	57.656	11.4507	26.3587	28.0443	P55088	AQP4_MOUSE	Aquaporin-4	4
evm.model.scaffold_557.186	2.34695	2.04721	1.6907	2.26823	1.96463	2.22808	0.621566	0.785863	0.926325	NA	NA	NA	4
evm.model.contig_65.90	0	0	0	0	0	0	0.63656	1.08159	0.297967	NA	NA	NA	9
evm.model.contig_4.506	0.451016	0.648843	0.465103	0.146653	0.541771	0.309842	0.791506	0.955954	0.74674	Q3SA46	TBX20_XENTR	T-box transcription factor TBX20	9
evm.model.contig_159.1	0.149565	0.067516	0.020454	0.038779	0.132852	0.284313	6.3802	7.05018	3.36862	Q20930	MIG17_CAEEL	Metalloprotease mig-17	9
evm.model.contig_273.46	1.16947	0.630397	0.455315	5.65166	2.58523	7.30962	17.0946	23.1783	15.8748	NA	NA	NA	3
evm.model.contig_93.54	0	0	0	0	1.24384	0.631788	41.7357	6.70949	17.7957	NA	NA	NA	9
evm.model.scaffold_531.112	0	0.026116	0.040842	0	0	0.101246	1.0607	0.869549	0.23413	NA	NA	NA	9
evm.model.contig_528.43	0	0	0	0	0	0	1.53164	0.432773	0.605526	NA	NA	NA	9
evm.model.scaffold_361.154	63.8234	31.1843	53.1639	84.0198	160.121	473.751	538.605	224.457	10161.7	P11069	GLB3_LUMTE	Extracellular globin-3	9
evm.model.contig_4.452	7.91481	5.4782	6.57744	23.6719	15.9392	17.2458	26.2312	26.7641	70.9509	P17139	CO4A1_CAEEL	Collagen alpha-1(IV) chain	3
evm.model.scaffold_557.81	0.874217	1.3054	0.962982	1.03295	1.13955	1.07364	4.64664	3.62461	3.31242	P54315	LIPR1_HUMAN	Inactive pancreatic lipase-related protein 1	9
evm.model.scaffold_147.123	10.0193	5.64059	6.19849	0.931218	2.02277	2.72071	0.587515	0.567651	0.201118	A7MBD8	SC5AC_BOVIN	Sodium-coupled monocarboxylate transporter 2	2
evm.model.scaffold_147.125	1.02442	0.943972	0.739681	1.15033	0.717173	1.57133	1.81266	5.26424	1.92908	E9PY46	IF140_MOUSE	Intraflagellar transport protein 140 homolog	9
evm.model.contig_263.80	9.95313	6.06958	6.42914	19.6164	20.6455	16.1588	5.90612	6.50366	11.6978	A5PJN5	TCAF1_BOVIN	TRPM8 channel-associated factor 1	8
evm.model.scaffold_681.157	20.8109	26.0462	6.08836	2.5529	4.03623	2.28406	0.605471	0.545539	0.736791	P35858	ALS_HUMAN	Insulin-like growth factor-binding protein complex acid labile subunit	2
evm.model.contig_23.263	0.022251	0	0.069477	0.03738	0.045236	0.045965	0	0	0	P16065	GCY_STRPU	Speract receptor	4
evm.model.contig_236.2	0.574089	0.417324	0.062209	0.018241	2.54472	5.02499	69.6172	73.6053	50.0816	Q96MU8	KREM1_HUMAN	Kremen protein 1	9
evm.model.contig_236.1	2.62081	1.5886	0.278624	0.098815	5.47986	12.9673	184.247	184.943	113.97	D4PHA7	WSCD2_MOUSE	WSC domain-containing protein 2	9
evm.model.scaffold_85.95	0.278165	0.33224	0.321076	0.371051	0.33122	0.352152	0.131707	0.048234	0.057952	Q25011	FANA_CORAP	FMRFamide-activated amiloride-sensitive sodium channel	4
evm.model.scaffold_76.431	0	0.035543	0	0	0	0	0.181019	0.562617	0.135762	P22807	SLOU_DROME	Homeobox protein slou	9
evm.model.scaffold_76.657	0.602697	0.259009	0.095058	0.19712	0.060524	0.210986	2.10451	1.18353	0.343386	NA	NA	NA	9
evm.model.contig_199.57	1.955	2.31759	13.2175	10.6668	10.8437	15.354	2.12656	2.61131	2.4472	NA	NA	NA	8
evm.model.contig_483.272	7.54097	5.31632	9.11527	10.7312	6.1595	5.43126	2.98883	2.71889	2.09441	P97577	FEZ1_RAT	Fasciculation and elongation protein zeta-1	4
evm.model.scaffold_41.71	98.7433	128.848	113.508	115.574	137.664	146.935	302.431	277.198	265.258	Q969H8	MYDGF_HUMAN	Myeloid-derived growth factor	9
evm.model.contig_34.3	29.9084	13.7128	9.52859	13.3849	70.4939	58.6812	2.90245	2.74215	11.5383	NA	NA	NA	8
evm.model.contig_207.177	78.8238	84.6938	81.9913	14.8693	13.0789	22.1102	6.42079	7.6858	5.8826	Q9NVE7	PANK4_HUMAN	4'-phosphopantetheine phosphatase	2
evm.model.contig_619.74	0.038978	0.046246	0.049518	0.018554	0.020578	0	0.500327	0.161572	0.025162	Q27963	VMAT2_BOVIN	Synaptic vesicular amine transporter	9
evm.model.contig_4.495	0.364557	0.268043	0.202741	0.488813	0.439461	0.20998	0.136858	0.093382	0.155903	Q7YQD7	FBLN3_MACFA	EGF-containing fibulin-like extracellular matrix protein 1	4
evm.model.scaffold_10.72	0.314798	2.5831	0.110899	0	0	0	0	0	3.23513	P83298	FIBC_LUMRU	Fibrinolytic enzyme, isozyme C	9
evm.model.contig_160.63	30.2894	35.11	30.1174	48.1527	53.7238	39.7257	98.4905	86.8892	80.1122	P81628	ERP29_CHICK	Endoplasmic reticulum resident protein 29 (Fragment)	3
evm.model.contig_160.66	3.57284	1.31423	2.02084	7.89667	5.21052	2.21087	1.53683	0.87885	1.38627	Q4LDE5	SVEP1_HUMAN	Sushi, von Willebrand factor type A, EGF and pentraxin domain-containing protein 1	8
evm.model.scaffold_681.598	0.15295	0.033373	0.011448	0	0.064357	0.016313	0.722705	1.0366	0.107139	F1RCR6	TRIPC_DANRE	E3 ubiquitin-protein ligase TRIP12	9
evm.model.scaffold_282.174	0.347907	0.341432	0.342977	0.150886	0.39553	0.194758	0.089299	0.065424	0.047064	Q8IZF6	AGRG4_HUMAN	Adhesion G-protein coupled receptor G4	4
evm.model.scaffold_104.267	3.94957	3.0059	5.02162	6.5673	4.48801	3.96046	2.30748	1.5987	1.3867	Q5ZIR1	SHLB1_CHICK	Endophilin-B1	4
evm.model.scaffold_361.240	1.86416	1.07279	2.53715	4.75053	4.86286	2.61781	1.41266	1.11685	0.504729	Q28GD4	ELAV2_XENTR	ELAV-like protein 2	8
evm.model.scaffold_607.117	4.58974	3.64556	0.678535	1.21123	1.40338	3.65857	15.5221	11.8997	8.60148	NA	NA	NA	9
evm.model.contig_584.3	1.12724	0.653896	0.125721	0.118968	4.50899	10.6854	210.38	192.225	137.363	A2BGL3	WSCD2_DANRE	WSC domain-containing protein 2	9
evm.model.scaffold_76.294	0.657437	0.305015	0.368736	0.231822	0.360331	0.599202	0.133905	0.038596	0.016871	Q91081	ADRA2_LABOS	Alpha-2 adrenergic receptor	4
evm.model.contig_273.26	1.49477	1.02334	0.714703	1.12164	1.90447	3.52637	6.25487	16.3095	7.69888	NA	NA	NA	9
evm.model.scaffold_681.13	0.483304	0.474142	0.604318	0.994948	0.980399	0.440777	0.222993	0.299317	0.223516	Q25011	FANA_CORAP	FMRFamide-activated amiloride-sensitive sodium channel	8
evm.model.contig_207.26	10.3748	12.6176	6.1116	10.4779	20.3502	12.1977	31.6866	49.2966	47.1362	Q9JLN6	ADA28_MOUSE	Disintegrin and metalloproteinase domain-containing protein 28	9
evm.model.contig_199.277	8.74999	5.69597	1.83607	2.94401	12.6149	5.59808	0.609852	0.032273	0.555971	NA	NA	NA	4
evm.model.contig_23.487	46.4004	27.7341	16.5497	62.1622	40.6081	45.0212	12.5169	10.3751	23.3575	O60637	TSN3_HUMAN	Tetraspanin-3	8
evm.model.contig_299.97	19.5146	14.2547	26.1173	28.8688	14.3736	15.4763	8.04078	5.46425	2.87783	Q8BFR2	FSTL5_MOUSE	Follistatin-related protein 5	4
evm.model.contig_673.14	210.614	161.579	308.071	261.839	306.496	403.138	711.012	718.991	499.116	P24733	MYS_ARGIR	Myosin heavy chain, striated muscle	3
evm.model.scaffold_466.266	0.091943	0.047944	0.01345	0.110832	0.141147	0.141673	0.328068	0.164997	2.39745	P20241	NRG_DROME	Neuroglian	9
evm.model.scaffold_681.940	0.317174	0.331759	0.646927	0.063551	0.085572	0.10989	0.730876	1.53727	0.225878	NA	NA	NA	9
evm.model.scaffold_557.42	40.9415	53.7812	28.7649	53.2997	59.3811	38.4036	19.9853	9.3809	22.0349	NA	NA	NA	4
evm.model.contig_174.15	5.11108	5.69674	5.64974	4.00037	2.93955	2.90582	6.66506	11.5841	6.37312	NA	NA	NA	9
evm.model.contig_1017.2	0.826208	0.636271	0.947228	0.920161	0.42275	0.69617	0.144967	0.172461	0.196941	Q27433	MEC2_CAEEL	Mechanosensory protein 2	4
evm.model.contig_483.170	2.48769	1.91939	0.424645	0.519	8.41087	16.9532	356.088	294.082	214.865	NA	NA	NA	9
evm.model.contig_23.172	0.820437	1.16076	0.913983	0.476967	0.581167	0.327176	1.42792	1.12386	0.943181	Q91WD2	TRPV6_MOUSE	Transient receptor potential cation channel subfamily V member 6	9
evm.model.contig_276.42	0.11149	0.068278	0.057291	0	0	0	0.123734	1.20598	0.566377	NA	NA	NA	9
evm.model.scaffold_681.392	46.0233	28.7115	60.7484	241.12	141.761	166.194	466.665	598.758	426.71	P92182	ACT1_LUMTE	Actin-1	3
evm.model.contig_248.285	1.77842	0.425193	2.54162	0.443181	1.32116	1.35955	20.2009	16.1878	13.5832	Q15084	PDIA6_HUMAN	Protein disulfide-isomerase A6	9
evm.model.contig_248.286	0.378897	0.417676	0.062975	0	0.717926	0.930953	15.5483	13.9575	12.8877	Q63081	PDIA6_RAT	Protein disulfide-isomerase A6	9
evm.model.contig_248.287	1.87356	2.62967	0.808796	0.702262	2.36386	4.15998	81.4953	71.8168	42.1578	Q11067	PDIA6_CAEEL	Protein disulfide-isomerase A6 homolog	9
evm.model.contig_248.281	0.539564	0.468012	0.590606	2.21198	1.46163	1.60905	6.75462	3.80171	5.03266	Q02280	KCNAE_DROME	Potassium voltage-gated channel protein eag	3
evm.model.contig_248.282	2.34285	4.36384	1.88825	1.80847	6.40882	9.23743	88.4995	74.324	66.8755	P38660	PDIA6_MESAU	Protein disulfide-isomerase A6	9
evm.model.scaffold_147.462	0.464468	0.737966	0.507446	0.429625	0.395762	0.392174	0.214336	0.175405	0.098033	NA	NA	NA	4
evm.model.contig_853.2	0	454.112	0.014023	0.088593	0	0	0	312.802	183.598	NA	NA	NA	9
evm.model.contig_853.3	0	16.4919	30.3418	0	0.022811	0	0.002856	29.1873	174.81	NA	NA	NA	9
evm.model.contig_65.124	0.355931	0.03289	0.035016	0.039181	0.088242	0.060115	1.10928	0.294054	0.229164	O08999	LTBP2_MOUSE	Latent-transforming growth factor beta-binding protein 2	9
evm.model.contig_481.6	0.12128	0.005837	0	0	0.099423	0.205182	5.46817	3.52667	1.41412	Q9Z319	CORIN_MOUSE	Atrial natriuretic peptide-converting enzyme	9
evm.model.contig_481.5	0.039501	0.13097	0	0	0.279232	0.394749	6.74437	5.75838	2.89075	P57727	TMPS3_HUMAN	Transmembrane protease serine 3	9
evm.model.contig_481.4	0.065731	0.131249	0.075549	0.492299	1.39679	0.56367	4.07312	3.37515	2.0873	Q80YN4	CORIN_RAT	Atrial natriuretic peptide-converting enzyme	3
evm.model.contig_481.2	0.340837	0.126945	0.024115	0	0.373265	0.521886	11.8949	9.48419	4.62902	Q8K1T0	TMPS3_MOUSE	Transmembrane protease serine 3	9
evm.model.contig_207.229	8.35432	5.24105	7.68641	2.63328	1.83907	3.23477	4.57458	7.38281	3.32826	NA	NA	NA	1
evm.model.scaffold_104.338	1.2061	0.553485	1.00832	1.00454	1.37655	0.785094	4.64306	0.793322	29.8049	NA	NA	NA	9
evm.model.scaffold_44.220	0.573611	0.297092	0.491264	0.926239	1.38861	0.920084	0.383652	0.300318	0.334418	Q868T3	CCAPR_DROME	Cardioacceleratory peptide receptor	8
evm.model.contig_173.26	0	0.131222	0.18377	0	0	0	657.453	0	119.149	P21692	MMP1_PIG	Interstitial collagenase	9
evm.model.scaffold_408.4	2.29068	2.57484	1.25669	0.669332	1.31406	2.22625	2.63618	8.38865	5.77776	A1A5R8	K1841_RAT	Uncharacterized protein KIAA1841 homolog	9
evm.model.contig_241.1	0.137199	0.009742	0.025159	0.010423	0.170009	0.575156	4.79803	4.19729	2.41734	Q20930	MIG17_CAEEL	Metalloprotease mig-17	9
evm.model.contig_241.2	0.779013	0.308725	0.056792	0.003713	0.017875	0.540771	9.52345	2.66371	4.06782	NA	NA	NA	9
evm.model.scaffold_104.29	6.2574	2.00671	4.7534	4.96166	7.11676	3.61117	10.6259	17.019	9.61596	Q96CK0	ZN653_HUMAN	Zinc finger protein 653	9
evm.model.scaffold_466.50	0.317842	0.344915	0.377462	0.478092	0.319515	0.245787	1.09097	0.849932	0.536319	Q16832	DDR2_HUMAN	Discoidin domain-containing receptor 2	9
evm.model.contig_207.85	2.03498	0.894379	0.918806	6.74244	3.59625	1.81627	1.22068	0.567003	1.25721	Q8NFZ3	NLGNY_HUMAN	Neuroligin-4, Y-linked	8
evm.model.scaffold_147.705	0.437675	0.267636	0.253072	0.21837	0.22112	1.0813	6.14482	5.94194	3.67092	NA	NA	NA	9
evm.model.scaffold_104.144	0.304711	0.220294	0.473044	0.287525	0.353951	0.354455	0.865424	0.710242	0.473639	Q6ZR37	PKHG7_HUMAN	Pleckstrin homology domain-containing family G member 7	9
evm.model.scaffold_147.78	10.6574	9.14825	14.6751	39.3529	20.9058	15.9355	10.6856	8.52709	8.6542	P05408	7B2_HUMAN	Neuroendocrine protein 7B2	8
evm.model.scaffold_530.144	1.14417	0.46638	0.488073	9.49707	8.11264	0.624344	0.333116	0.676022	0.370325	Q01456	OAM_ASCSU	Ovarian abundant message protein	8
evm.model.scaffold_288.41	0.266807	0.353958	0.052962	0.031415	0.296623	1.18424	11.4006	10.7763	5.46354	P21860	ERBB3_HUMAN	Receptor tyrosine-protein kinase erbB-3	9
evm.model.scaffold_147.350	0.28694	0.168739	0.462344	0.258994	0.362867	0.219528	2.47123	2.23192	1.04456	B2ZGJ1	CLAT_DANRE	Choline O-acetyltransferase	9
evm.model.scaffold_249.239	3.76341	5.32259	9.58477	0.832471	1.28309	0.74688	12.9024	2.3456	1.52066	Q8CBH5	MFSD6_MOUSE	Major facilitator superfamily domain-containing protein 6	1
evm.model.scaffold_530.37	1.70448	0.897682	0.916487	0.601801	0.438107	0.70996	0.968877	1.3415	1.07265	P59111	KCNH8_MOUSE	Potassium voltage-gated channel subfamily H member 8	1
evm.model.scaffold_557.206	628.081	1368.46	230.952	0.038219	0.172124	0.770235	0.199344	1.16463	36.572	P00765	TRYP_ASTAS	Trypsin-1	1
evm.model.contig_23.29	23.6579	28.7156	11.5324	105.576	75.6708	91.1465	32.3158	31.3766	47.1686	Q0P5B3	RBTN1_BOVIN	Rhombotin-1	8
evm.model.scaffold_31.23	0.823756	0.669628	0	0	1.30835	3.19577	71.0288	71.8933	35.8501	NA	NA	NA	9
evm.model.contig_263.72	61.3969	53.6304	67.0535	18.9015	20.958	24.3822	39.0763	43.3095	54.0302	P08120	CO4A1_DROME	Collagen alpha-1(IV) chain	1
evm.model.scaffold_557.411	0.053288	0.03621	1.01017	0	0	0	2.45537	1.08422	0	NA	NA	NA	9
evm.model.scaffold_681.795	0	0.036195	0	0	0.063696	0.133889	2.99525	1.22431	8.23597	NA	NA	NA	9
evm.model.scaffold_607.146	1.48086	1.36601	1.06045	1.27949	0.644116	1.26903	3.13672	2.83695	3.1108	P04412	EGFR_DROME	Epidermal growth factor receptor	9
evm.model.scaffold_531.95	0.975236	0.707866	1.38216	1.91644	1.26059	1.31616	0.534212	0.398621	0.316645	O01393	UNC9_CAEEL	Innexin unc-9	4
evm.model.contig_71.73	41.916	26.9898	36.3085	33.0323	24.3169	33.0045	55.4972	50.475	88.934	P98160	PGBM_HUMAN	Basement membrane-specific heparan sulfate proteoglycan core protein	9
evm.model.scaffold_557.438	0	0	0.126485	0	0	0	4.45081	4.28239	2.66407	NA	NA	NA	9
evm.model.scaffold_282.1	5.64999	5.33521	6.9219	14.6232	14.955	7.49072	4.12486	5.04856	4.28347	NA	NA	NA	8
evm.model.scaffold_85.59	5.5564	12.2134	3.15746	32.6362	17.2651	32.8758	7.34081	9.01308	8.32103	Q13351	KLF1_HUMAN	Krueppel-like factor 1	8
evm.model.scaffold_104.44	0.177758	0.854373	0.117245	0.024003	0.105017	0.036613	1.58941	0.401007	0.52943	NA	NA	NA	9
evm.model.contig_80.20	0.415638	0.655823	1.75019	0.428915	0.186875	0.111187	2.44105	0.44043	1.29048	O42392	VDR_CHICK	Vitamin D3 receptor	9
evm.model.scaffold_681.478	0.607972	0.209882	0.363635	0.724988	1.13309	0.748361	2.38673	2.52265	1.43305	O15943	CADN_DROME	Neural-cadherin	3
evm.model.scaffold_681.616	0.021469	0	0	0	0	0	0.927008	1.8334	0.284665	NA	NA	NA	9
evm.model.scaffold_249.204	2.98916	3.0299	1.28462	3.90497	6.10522	7.48276	1.40584	1.90471	2.42469	Q9UHC3	ASIC3_HUMAN	Acid-sensing ion channel 3	8
evm.model.scaffold_76.645	0.026751	0.065901	0.008395	0	0	0	0.043426	0.134467	0.026505	Q28C44	C19L2_XENTR	CWF19-like protein 2	9
evm.model.contig_68.88	0.453509	0.450869	0.502979	1.04881	1.20613	0.698099	0.10841	0.291049	0.072872	Q96T49	PP16B_HUMAN	Protein phosphatase 1 regulatory inhibitor subunit 16B	8
evm.model.scaffold_147.177	76.6902	85.1803	46.3232	102.191	55.5018	66.7564	23.4892	33.9428	35.9898	NA	NA	NA	4
evm.model.scaffold_249.735	14.7314	9.88727	8.83321	7.89664	8.08009	8.32608	16.2495	19.6572	12.5705	Q3KRG3	TSR2_DANRE	Pre-rRNA-processing protein TSR2 homolog	9
evm.model.scaffold_147.175	0.987025	1.84259	0.218859	0.18881	1.21617	1.96274	29.4352	27.1771	11.5124	Q00577	PURA_HUMAN	Transcriptional activator protein Pur-alpha	9
evm.model.scaffold_557.458	0.135957	2.00307	3.76661	0.11438	0	0.077774	4.12122	1.57815	0.020199	NA	NA	NA	1
evm.model.contig_299.58	3.5681	2.80284	4.47734	3.9022	2.89237	2.56498	1.15397	1.01819	0.654794	NA	NA	NA	4
evm.model.contig_218.98	0.093725	0.252649	0.263266	0.061297	0.081228	0.038888	28.6461	0.128051	2.63716	NA	NA	NA	9
evm.model.scaffold_85.332	0.074492	0.084317	0.028788	0	0.582464	0.32048	7.50037	4.6733	2.73317	NA	NA	NA	9
evm.model.scaffold_85.335	0.248577	0.159673	0	0	0.668183	1.12036	33.1236	23.9604	11.1225	NA	NA	NA	9
evm.model.scaffold_85.337	0.684252	0.327459	0	0.042088	0.947505	1.29571	31.4983	28.2511	16.9726	NA	NA	NA	9
evm.model.contig_165.14	0.967221	0.807526	0.903581	0.911248	0.69822	0.651421	0.320227	0.294968	0.334761	P54762	EPHB1_HUMAN	Ephrin type-B receptor 1	4
evm.model.scaffold_397.158	0.077985	0.227265	0.259095	0.140571	0.023598	0.063503	1.3599	0.35327	0.464177	Q9W332	CUBN_DROME	Cubilin homolog	9
evm.model.scaffold_41.119	31.5253	30.2707	53.8009	50.2728	43.6068	26.1902	70.726	60.6704	88.4335	P82147	L2EFL_DROME	Protein lethal(2)essential for life	9
evm.model.scaffold_681.459	0.726446	0.444308	2.9123	0.726016	0.465169	0.433361	2.0992	5.28507	0.772546	P46530	NOTC1_DANRE	Neurogenic locus notch homolog protein 1	9
evm.model.scaffold_76.247	48.5933	64.6946	61.2806	25.7424	28.2117	34.0306	48.4246	84.8929	51.2323	Q9GZT4	SRR_HUMAN	Serine racemase	9
evm.model.scaffold_681.393	132.362	77.3241	167.356	786.051	434.372	710.552	994.902	1953.25	1308.26	P92182	ACT1_LUMTE	Actin-1	3
evm.model.scaffold_681.390	332.293	178.187	337.652	1306.27	1156.85	1387.91	3066.06	3070.68	2767.67	P10984	ACT2_CAEEL	Actin-2	3
evm.model.contig_71.32	22.6956	21.8958	20.0866	89.1315	102.915	43.9653	180.038	145.931	140.688	P50141	GCH1_CHICK	GTP cyclohydrolase 1	5
evm.model.contig_500.111	2.41164	1.45189	2.31673	9.37688	6.19896	3.00526	2.32584	2.00059	2.06858	Q7RTW8	OTOAN_HUMAN	Otoancorin	8
evm.model.scaffold_940.519	0.30037	0.436232	0.225106	0.964422	0.668746	0.409891	0.071509	0.084816	0.189823	NA	NA	NA	8
evm.model.contig_93.55	0.049903	0	0	0.046783	0.857606	3.50984	48.9902	48.0638	37.2885	NA	NA	NA	9
evm.model.contig_113.64	79.1232	78.0543	92.6752	54.7378	50.7572	40.0341	68.2673	66.3361	151.872	P70583	DUT_RAT	Deoxyuridine 5'-triphosphate nucleotidohydrolase	9
evm.model.scaffold_681.831	0.270622	0.295308	0.202356	0.087241	0.165252	0.107945	0.615988	1.1823	0.124558	Q9R0Y8	GBRG1_MOUSE	Gamma-aminobutyric acid receptor subunit gamma-1	9
evm.model.contig_93.37	0.670223	1.52363	0.11462	0	0.988096	2.76366	26.6738	20.4886	18.3812	NA	NA	NA	9
evm.model.contig_62.41	0.255072	0.230965	0.227349	0.471151	0.367614	0.285316	0.143184	0.132461	0.172027	Q02297	NRG1_HUMAN	Pro-neuregulin-1, membrane-bound isoform	8
evm.model.scaffold_44.244	0	0	0	0	0	0	4.58085	0.210217	3.77688	NA	NA	NA	9
evm.model.contig_93.38	0.157328	0.265799	0	0	0.18138	0.399632	10.2938	8.30491	4.48187	NA	NA	NA	9
evm.model.scaffold_76.116	23.7312	15.8447	15.8188	4.94183	7.90834	9.53801	11.7732	35.0774	14.2979	Q7PWV1	AQP_ANOGA	Aquaporin AQPAn.G	9
evm.model.scaffold_76.115	4.49044	3.50367	2.52017	4.60743	7.02986	9.00704	1.83163	0.629187	0.098462	Q1KKR7	HXD9B_TAKRU	Homeobox protein Hox-D9b	8
evm.model.contig_142.7	0.125287	0.089512	0.101993	0.31885	0.344661	0.082381	0.040035	0.061305	0.032619	A6H779	FBXL2_BOVIN	F-box/LRR-repeat protein 2	8
evm.model.scaffold_76.599	0.876677	0.730113	0.977219	1.0726	0.714599	1.14115	10.5763	3.00086	0.828166	NA	NA	NA	9
evm.model.scaffold_249.5	9.49191	5.19568	9.43175	27.8048	16.249	13.1719	7.27995	6.53044	9.55709	G5ECN9	NEC2_CAEEL	Neuroendocrine convertase 2	8
evm.model.scaffold_361.47	0	0.055901	0	0	0	0	0.188182	0.952457	0.121369	NA	NA	NA	9
evm.model.scaffold_607.62	0.059519	0.00681	0.220011	0.279979	0.235064	0.029167	2.29927	0.147962	7.6726	Q91XA9	CHIA_MOUSE	Acidic mammalian chitinase	9
evm.model.scaffold_824.25	2.01286	0.830214	0.044806	0.32007	18.1349	38.975	412.121	602.231	471.768	NA	NA	NA	9
evm.model.scaffold_31.203	1.93539	1.88035	0.384255	0.083213	5.47907	10.7736	124.003	88.1311	77.8734	NA	NA	NA	9
evm.model.scaffold_31.204	0	0.155222	0	0.033979	1.88887	4.38084	66.8949	72.7932	70.6042	NA	NA	NA	9
evm.model.contig_62.61	0.89907	0.735855	0.012016	0.612825	2.09693	2.65436	31.7531	42.7033	42.2577	Q5QQ53	XYLT_DROPS	Xylosyltransferase oxt	9
evm.model.scaffold_557.119	97.9875	91.1131	80.8479	163.874	177.084	170.759	70.4892	67.0951	77.1204	NA	NA	NA	8
evm.model.scaffold_466.238	1.40376	0.70825	0.040761	0	0.930408	2.29241	56.737	65.3913	17.1403	Q5I0S8	ILEU_XENTR	Leukocyte elastase inhibitor	9
evm.model.scaffold_147.92	20.2594	48.2178	27.8392	6.64877	11.6373	14.3646	3.39616	4.44601	4.31084	P50442	GATM_RAT	Glycine amidinotransferase, mitochondrial	2
evm.model.scaffold_44.255	0.675568	0.797227	1.03006	1.34455	0.790654	0.528409	0.240334	0.205816	0.284314	P61371	ISL1_HUMAN	Insulin gene enhancer protein ISL-1	4
evm.model.contig_248.108	0.741594	0.656329	0.076684	0.644119	0.452378	1.78437	14.9329	7.12232	10.4352	Q61805	LBP_MOUSE	Lipopolysaccharide-binding protein	9
evm.model.contig_207.316	3.8036	1.4433	2.14521	5.78445	4.52211	2.92139	1.38784	0.986191	1.22575	Q95YM8	MBLK1_APIME	Mushroom body large-type Kenyon cell-specific protein 1	8
evm.model.contig_595.1	2.12106	3.23202	1.58578	2.12185	4.87661	2.52458	0.696859	0.677117	1.21984	NA	NA	NA	4
evm.model.scaffold_85.404	0.081367	0.394964	0	0	0.117282	0.925735	11.2633	10.8745	5.90501	NA	NA	NA	9
evm.model.scaffold_41.100	0.380215	0.03083	0.021377	0.094021	0	0	5.50219	33.4348	4.30971	NA	NA	NA	9
evm.model.scaffold_940.632	1.19742	1.24927	0.8932	2.0009	3.81711	4.58525	4.29551	22.2754	8.84446	Q9H4I0	RD21L_HUMAN	Double-strand-break repair protein rad21-like protein 1	3
evm.model.contig_218.145	37.6896	40.8826	37.7142	30.9292	42.2912	40.376	95.6558	86.0737	78.3786	P12262	EF1B_ARTSA	Elongation factor 1-beta	9
evm.model.scaffold_249.321	48.3852	29.4584	45.7427	163.429	97.6925	52.75	26.1908	18.451	49.0241	Q25088	CLSS_HAEMA	Calsensin	8
evm.model.scaffold_681.695	0.056078	0.02656	0.110992	0	0.092385	0.022611	0.508128	1.11004	0.116397	NA	NA	NA	9
evm.model.scaffold_147.111	3.75748	4.90331	12.7804	39.7621	14.1111	7.04108	4.45059	3.45682	2.37184	O15973	OPSD1_MIZYE	Rhodopsin, GQ-coupled	8
evm.model.contig_263.127	8.54329	11.9821	8.88029	8.8492	9.25402	7.81701	22.4316	27.9231	16.0367	P20397	NUCL_XENLA	Nucleolin	9
evm.model.contig_292.1	0.028248	0	0.030033	0	0.074276	0.14995	2.50538	3.56722	2.92933	C0HL13	LRP2_PIG	Low-density lipoprotein receptor-related protein 2	9
evm.model.contig_292.3	3.08994	0.796091	2.83921	1.28879	4.15463	13.3313	0.810953	0.192679	1.07933	NA	NA	NA	8
evm.model.contig_218.10	0.360393	0.298719	0.52612	0.267618	0.19999	0.372463	0.399577	3.51865	0.66574	NA	NA	NA	9
evm.model.scaffold_531.57	0.444611	0.375149	0.034023	0.025154	0.230119	0.747765	8.66297	6.32306	4.5008	P06798	HXA4_MOUSE	Homeobox protein Hox-A4	9
evm.model.contig_62.25	25.4357	43.8767	36.0934	11.2582	17.221	22.5424	27.9403	42.1846	23.9565	P06730	IF4E_HUMAN	Eukaryotic translation initiation factor 4E	1
evm.model.contig_6.3	14.7044	13.9439	2.38709	1.09397	52.3864	122.79	2232.77	1465.07	1197.85	NA	NA	NA	9
evm.model.contig_6.4	7.26196	8.63139	5.57956	7.23722	6.28922	7.88073	15.0928	16.1089	11.2293	P14644	PDE4C_RAT	cAMP-specific 3',5'-cyclic phosphodiesterase 4C (Fragment)	9
evm.model.scaffold_249.300	0.127693	0.168608	0.110691	0.115146	0.085307	0.095009	0.029164	0	0	NA	NA	NA	4
evm.model.scaffold_557.376	2.20605	1.83134	3.33507	1.49196	1.35531	1.6608	2.90681	3.23044	2.45442	P70180	ANPRC_MOUSE	Atrial natriuretic peptide receptor 3	9
evm.model.scaffold_109.25	0	0.02929	0	0	0	0	0.06394	0.073795	0.062227	NA	NA	NA	9
evm.model.contig_74.138	4.29914	6.2938	1.33894	0.340742	1.33317	2.46196	18.3244	17.2603	13.9711	Q4R8T0	VAMP3_MACFA	Vesicle-associated membrane protein 3	9
evm.model.contig_199.85	104.573	142.517	80.6317	42.967	35.7008	61.0947	25.17	17.7482	12.4535	Q7ZYC4	ACBG2_XENLA	Long-chain-fatty-acid--CoA ligase ACSBG2	2
evm.model.scaffold_361.228	2.56384	3.71115	2.03047	3.69721	3.02328	4.81319	6.98699	10.3899	5.85754	P50540	MXI1_MOUSE	Max-interacting protein 1	3
evm.model.contig_4.322	27.4692	27.6391	13.1181	36.286	36.5846	35.962	77.9546	88.1818	110.494	P26256	ANX12_HYDVU	Annexin-B12	3
evm.model.contig_263.95	60.0908	46.81	34.1977	3.14794	4.50774	1.42286	1.18732	0.422266	0.673346	NA	NA	NA	1
evm.model.scaffold_466.164	9.18288	10.9411	5.73088	2.05129	3.14036	8.46985	1.60159	0.882704	0.790519	Q9QZH0	FZD4_RAT	Frizzled-4	2
evm.model.scaffold_466.160	1.12231	0.728984	0.607979	1.05388	1.59346	1.67746	2.9137	5.41844	3.06964	Q7TN98	CPEB4_MOUSE	Cytoplasmic polyadenylation element-binding protein 4	3
evm.model.contig_717.6	237.315	421.137	485.135	322.985	586.635	817.696	1799.87	1427.27	853.205	P05945	MLE_TODPA	Myosin catalytic light chain LC-1, mantle muscle	3
evm.model.contig_218.1	4.31343	0.476961	5.68509	0	8.06417	9.41524	0	0	0	NA	NA	NA	4
evm.model.scaffold_531.106	0.47495	0.241628	0.286673	0.672883	1.05309	1.49208	21.5651	20.2065	11.196	P40313	CTRL_HUMAN	Chymotrypsin-like protease CTRL-1	9
evm.model.scaffold_408.32	1.12416	0.183691	0.260724	1.59141	3.5221	0.877898	0.062618	0.04001	0.068971	P04755	ACH3_DROME	Acetylcholine receptor subunit beta-like 1	8
evm.model.scaffold_31.267	57.0756	19.2763	54.2048	131.08	224.857	79.7051	366.592	394.114	621.818	P46443	GUAM_HIRNI	Guamerin	3
evm.model.contig_4.464	214.864	112.576	232.756	533.237	552.481	683.217	1279.86	1054.05	860.059	Q9XZ71	TNNT_PERAM	Troponin T	5
evm.model.contig_102.2	0.326617	0.057506	0.159683	0.115556	0	0	0.572588	7.1329	0.150823	NA	NA	NA	9
evm.model.contig_57.89	46.857	44.3015	46.5694	44.9552	50.9253	80.5322	101.642	133.869	87.012	P23327	SRCH_HUMAN	Sarcoplasmic reticulum histidine-rich calcium-binding protein	3
evm.model.contig_160.17	293.442	153.072	362.378	833.235	603.339	841.007	1562.51	1667.27	1142.9	P24733	MYS_ARGIR	Myosin heavy chain, striated muscle	5
evm.model.scaffold_557.65	391.085	150.993	420.442	776.632	710.267	932.934	2115.72	2114.48	1415.38	Q05870	MYSP_SCHJA	Paramyosin	3
evm.model.contig_79.1	0.254369	0.104697	0	0.084093	0.03574	0.239439	2.04693	2.69331	1.04477	NA	NA	NA	9
evm.model.contig_79.2	0.162596	0	0	0	0.213775	0.235577	2.88213	3.30198	1.50615	NA	NA	NA	9
evm.model.scaffold_76.11	0.561802	0.356237	0.406708	1.5323	0.830002	0.730362	0.235686	0.43331	0.148321	H1AFJ6	SCNNB_NEOFS	Amiloride-sensitive sodium channel subunit beta	8
evm.model.scaffold_397.32	5.52511	5.96884	5.5051	0.410812	1.97861	1.86086	4.36504	4.13673	3.49932	NA	NA	NA	1
evm.model.contig_74.82	0	0.065766	0.086285	0	0	0	1.1999	2.28717	0.104113	NA	NA	NA	9
evm.model.scaffold_10.41	0	0	0	0	0	0	2.46436	8.13796	1.70779	NA	NA	NA	9
evm.model.contig_780.17	0.942077	0.608125	0.132436	0.235744	9.0632	16.6096	375.652	315.004	173.007	NA	NA	NA	9
evm.model.scaffold_743.54	4.01171	4.74775	3.93501	5.70241	2.70122	1.98691	1.26217	0.968701	0.963612	P50232	SYT4_RAT	Synaptotagmin-4	4
evm.model.scaffold_43.218	29.3232	32.9991	30.6741	12.088	19.3255	22.2252	41.5638	41.0868	27.1974	Q8BLY1	SMOC1_MOUSE	SPARC-related modular calcium-binding protein 1	9
evm.model.scaffold_681.584	0.04499	0.323976	0.256807	0.108334	0.076343	0.522849	1.67762	5.53831	0.609119	P0C548	PLPL2_RAT	Patatin-like phospholipase domain-containing protein 2	9
evm.model.scaffold_681.582	0.45045	0.279062	0.890009	0.2282	0.166186	0.468474	1.21628	1.57864	0.621635	NA	NA	NA	9
evm.model.contig_4.106	0.098699	0.023593	0.063156	0	0	0	0.056078	0.129845	0.052514	Q75W84	ANR_EISFE	Annetocin receptor	9
evm.model.contig_65.40	14.6749	18.0306	22.1613	23.7928	12.7863	10.1156	6.21778	4.70894	7.75827	Q8N0W4	NLGNX_HUMAN	Neuroligin-4, X-linked	4
evm.model.scaffold_31.288	0.555215	0.053469	0	0	0.026977	0	0.372707	1.43503	0.36536	P38977	ANTA_HYDVU	Antistasin	9
evm.model.scaffold_466.237	0.489295	0.180987	0	0.15281	0.340671	1.39423	7.27943	10.6113	3.58882	P05619	ILEU_HORSE	Leukocyte elastase inhibitor	9
evm.model.scaffold_85.89	28.7704	33.1763	23.3998	233.873	127.486	172.82	34.9924	63.0877	45.0486	NA	NA	NA	8
evm.model.contig_554.1	8.61601	6.11959	9.27337	4.30039	4.15287	2.57805	6.93816	9.99742	5.07405	Q9XZ43	5NTD_LUTLO	Protein 5NUC	1
evm.model.scaffold_288.72	50.4067	58.4354	25.9796	97.4832	51.0421	89.3535	28.4452	32.4692	22.1005	P05099	MATN1_CHICK	Cartilage matrix protein	8
evm.model.contig_216.36	1.96674	1.30367	1.77824	0.693277	0.847765	0.597959	1.59848	3.00926	1.25073	P83111	LACTB_HUMAN	Serine beta-lactamase-like protein LACTB, mitochondrial	9
evm.model.scaffold_31.322	0.132713	0.289633	0.018204	0	0.550603	1.23014	8.08192	10.4945	8.34362	Q8WVQ1	CANT1_HUMAN	Soluble calcium-activated nucleotidase 1	9
evm.model.scaffold_249.284	0	0	0	0.039258	0	0.050703	0.042552	1.66018	8.83702	P20693	FCER2_MOUSE	Low affinity immunoglobulin epsilon Fc receptor	9
evm.model.contig_698.64	1819.25	1262.95	1910.88	6256.84	5921.32	5951.15	10447.8	14253.9	7194.79	P92182	ACT1_LUMTE	Actin-1	5
evm.model.contig_660.46	0.768715	0.03866	0.251453	0.763251	0.98051	7.32615	2.18866	31.1289	4.44644	Q6VTH5	RSPH1_CYPCA	Radial spoke head 1 homolog	3
evm.model.scaffold_76.124	5.36834	5.51112	3.94278	0.347005	0.70968	1.21344	2.45394	1.68529	0.980349	NA	NA	NA	1
evm.model.contig_660.44	1.27664	1.06003	1.30344	1.33742	1.43508	5.57313	2.48594	22.0175	3.31933	NA	NA	NA	3
evm.model.contig_105.20	353.948	392.475	42.1386	0	0.271689	0.132388	0.26762	0.190909	3.67902	Q13231	CHIT1_HUMAN	Chitotriosidase-1	1
evm.model.contig_105.23	67.4158	108.252	102.946	33.893	38.6388	41.5845	32.86	35.717	28.6557	Q8MKI5	CASP3_CANLF	Caspase-3	2
evm.model.scaffold_557.272	141.776	222.337	120.689	7.9801	13.604	54.7642	18.8361	4.42903	14.6051	NA	NA	NA	2
evm.model.scaffold_466.256	0.023062	0.015178	0	0.025045	0.070365	0.441204	0.123988	2.00012	0.262904	Q10984	FUT2_RAT	Galactoside 2-alpha-L-fucosyltransferase 2	3
evm.model.contig_593.1	0	0	0	0	3.75603	0	0	0.747398	2.12321	NA	NA	NA	6
evm.model.contig_207.50	58.3818	63.0994	70.5457	16.5765	18.7967	18.8324	13.8943	13.6072	12.3979	P16621	LAR_DROME	Tyrosine-protein phosphatase Lar	2
evm.model.contig_36.131	12.149	12.3668	9.796	29.9118	33.808	21.487	19.3887	12.297	26.3197	NA	NA	NA	7
evm.model.scaffold_557.278	4.50016	3.52179	3.89244	7.48825	7.04844	11.7504	7.54397	19.2534	8.78184	NA	NA	NA	5
evm.model.scaffold_288.10	0.986736	1.19505	1.23773	0.449753	0.970862	6.57606	2.71203	18.2967	3.80278	P18484	AP2A2_RAT	AP-2 complex subunit alpha-2	3
evm.model.scaffold_557.460	2.18837	20.455	7.64732	1.39488	2.09912	2.04454	1.67302	0.463749	0.87378	P13386	FCERB_RAT	High affinity immunoglobulin epsilon receptor subunit beta	2
evm.model.scaffold_681.935	0.828538	0.616762	0.922481	1.10633	1.52425	0.718745	3.12882	2.84208	0.585287	NA	NA	NA	3
evm.model.contig_93.104	3.92732	3.08417	3.14024	5.31504	5.44321	5.28809	5.48247	7.80015	6.10362	B0DOB4	NPHP4_XENLA	Nephrocystin-4	5
evm.model.contig_93.101	2.92042	3.48574	1.89611	3.72068	2.23789	5.04176	4.06777	9.62455	4.21272	NA	NA	NA	3
evm.model.scaffold_41.41	18.5822	18.2124	22.1263	13.6151	29.0131	21.5543	29.2837	28.8642	47.8817	A3KPN8	TTC38_DANRE	Tetratricopeptide repeat protein 38	9
evm.model.contig_160.119	0.057806	0	0	0	0.007362	1.95392	0.5909	6.0274	0.810778	Q96RW7	HMCN1_HUMAN	Hemicentin-1	3
evm.model.contig_160.118	0.356354	1.04294	0.759429	0.479524	0.838186	2.25133	0.868792	6.50952	1.17949	Q61554	FBN1_MOUSE	Fibrillin-1	3
evm.model.contig_483.48	0.058708	0.028298	0.098092	0.194077	0.040762	0.616247	0.163679	0.881156	0.137741	NA	NA	NA	5
evm.model.contig_483.43	10.5991	8.21321	14.5852	35.5131	21.4699	22.67	29.4735	28.8241	45.6634	P07942	LAMB1_HUMAN	Laminin subunit beta-1	5
evm.model.contig_483.40	4.30649	2.17305	6.71482	31.1535	19.1424	8.94449	9.81981	11.9877	8.55588	Q9ET80	JPH1_MOUSE	Junctophilin-1	7
evm.model.contig_483.44	7.77883	8.65421	14.8324	17.6113	18.7628	21.5563	26.7261	20.9382	13.7154	P34576	MUA3_CAEEL	Transmembrane cell adhesion receptor mua-3	6
evm.model.scaffold_44.353	0.143322	0.045585	0	0	0	7.62548	1.42389	17.4618	2.78294	F8RKV9	VM39_DRYCN	Zinc metalloproteinase-disintegrin-like MTP9	3
evm.model.scaffold_44.352	0.622326	0.0706	0.035789	0.056154	0.038847	19.2605	5.98094	56.1302	8.14223	Q4VM07	VM3VB_MACLB	Zinc metalloproteinase-disintegrin-like VLAIP-B	3
evm.model.contig_36.43	0.012134	0.025904	0.024599	0.135214	0.083679	0.118732	0.033541	0.391435	0.070924	Q95QG8	FCP1_CAEEL	RNA polymerase II subunit A C-terminal domain phosphatase	5
evm.model.contig_36.42	1.42679	0.979225	1.44909	2.99983	2.43604	1.85764	1.7389	4.2021	2.41201	P21956	MFGM_MOUSE	Lactadherin	6
evm.model.contig_220.26	359.025	268.503	475.914	677.712	689.338	987.068	1462.13	1224.18	623.639	P00940	TPIS_CHICK	Triosephosphate isomerase	5
evm.model.contig_36.49	0.273686	0.040519	0.056753	0.182022	0.303486	2.72439	0.354579	7.68241	1.47282	Q8WXX0	DYH7_HUMAN	Dynein heavy chain 7, axonemal	3
evm.model.contig_207.216	0.333376	0.3228	0.667269	0.424197	0.508763	4.55377	2.42805	9.09421	1.57993	Q66JC0	TM138_XENTR	Transmembrane protein 138	3
evm.model.contig_207.217	12.5033	7.67042	14.3979	29.6921	22.8965	19.3969	24.03	17.9411	19.6866	Q9VZI3	UN112_DROME	Unc-112-related protein	7
evm.model.contig_207.219	2.24933	0.270234	0.035202	0	0	57.7298	34.8265	168.503	26.7669	NA	NA	NA	3
evm.model.scaffold_43.111	49.3123	68.3691	48.3182	26.8263	24.3948	37.3549	16.5053	19.0243	29.1632	D3Z7P3	GLSK_MOUSE	Glutaminase kidney isoform, mitochondrial	2
evm.model.scaffold_466.80	8.4389	6.79693	9.95204	11.4867	15.4168	15.1838	17.7345	15.3578	16.6542	NA	NA	NA	5
evm.model.contig_274.114	0.0799	0.042385	0.014669	0.012179	0.005449	4.4794	1.63037	8.51394	1.99645	NA	NA	NA	3
evm.model.contig_199.135	0.267617	0.639737	0.78202	0.191153	1.29794	0.631575	1.86913	1.49183	1.16665	NA	NA	NA	9
evm.model.scaffold_361.126	0.141853	0.048019	0.135908	7.19901	0.67284	5.95865	0.307327	4.75732	1.74286	NA	NA	NA	7
evm.model.scaffold_940.521	0.651758	0.221459	0.077519	0.052956	0.054368	1.60153	0.033241	0	0.013494	NA	NA	NA	8
evm.model.contig_619.28	0	0	0.122629	0.347982	0.513665	0.137022	0.193706	0.623965	0.370787	NA	NA	NA	6
evm.model.contig_619.20	37.7994	30.2209	32.2083	82.3168	88.919	73.9473	59.9216	50.698	67.6069	Q0VCA5	SAMH1_BOVIN	Deoxynucleoside triphosphate triphosphohydrolase SAMHD1	7
evm.model.scaffold_681.289	14.3022	43.7136	18.1493	2.88467	2.99306	3.26718	2.12523	3.4288	1.30259	Q8CGC4	LS14B_MOUSE	Protein LSM14 homolog B	1
evm.model.contig_199.267	62.7488	87.3322	82.954	39.759	37.6195	49.7969	25.7595	29.1568	30.3853	Q2LZ59	MOB2_DROPS	MOB kinase activator-like 2	2
evm.model.contig_199.266	36.5979	62.4893	60.288	16.6136	19.9251	21.0372	19.2118	13.9343	14.2773	Q3SX00	ANR46_BOVIN	Ankyrin repeat domain-containing protein 46	2
evm.model.contig_757.9	17.8738	29.2443	20.071	1.38004	3.6776	10.2288	3.3471	2.14825	4.47566	Q5PYH5	DLG1L_DANRE	Discs large homolog 1-like protein	2
evm.model.scaffold_249.381	0.623309	2.66295	0.769441	0	0.15066	0.04555	0.281145	0.071494	0.194538	NA	NA	NA	1
evm.model.scaffold_249.382	71.3686	169.57	129.533	36.2764	32.3766	31.6266	31.642	29.5366	27.9219	Q28FM1	RANB9_XENTR	Ran-binding protein 9	1
evm.model.contig_134.14	12.7232	0.196177	5.40778	59.6412	40.6459	38.3678	34.8494	46.0931	54.6476	NA	NA	NA	6
evm.model.contig_134.18	86.2719	95.2887	46.2039	116.467	292.259	183.131	168.567	118.51	190.838	NA	NA	NA	7
evm.model.scaffold_10.152	43.3528	75.1545	47.8271	24.6642	25.6926	26.6996	21.5709	20.2179	18.4964	P30622	CLIP1_HUMAN	CAP-Gly domain-containing linker protein 1	2
evm.model.scaffold_10.151	31.1642	36.8612	31.7331	15.4363	16.8756	16.714	11.2046	11.2165	10.9974	Q9JK25	CLIP1_RAT	CAP-Gly domain-containing linker protein 1	2
evm.model.contig_23.167	11.9218	2.05135	3.39501	103.744	93.0445	105.52	38.5646	7.24622	35.1868	NA	NA	NA	8
evm.model.scaffold_147.495	0.482638	0.171847	0.133651	0.118568	0.401558	15.5239	1.63561	29.5613	5.46844	Q8NEP3	DAAF1_HUMAN	Dynein assembly factor 1, axonemal	5
evm.model.scaffold_147.490	0.579708	0.77082	0.348983	0.439451	0.25399	1.6722	0.839874	5.72466	1.36319	Q5T0N1	CFA70_HUMAN	Cilia- and flagella-associated protein 70	9
evm.model.scaffold_249.501	0.595239	0.316835	0.082405	0.192793	0.410648	0.269736	0.032482	0.081882	0.039624	NA	NA	NA	4
evm.model.scaffold_681.546	0	0	0	0.304459	0.31686	0	0.718168	1.10643	0.033279	NA	NA	NA	3
evm.model.scaffold_681.890	67.963	169.785	46.9223	2.51405	8.42554	18.6282	3.31097	14.0312	14.2258	Q9U943	APLP_LOCMI	Apolipophorins	1
evm.model.scaffold_681.891	34.6861	38.3464	14.0174	1.32526	3.73381	8.89905	1.03001	6.4667	6.59447	Q9U943	APLP_LOCMI	Apolipophorins	1
evm.model.contig_66.1	8.03794	8.52704	6.55514	14.6595	10.3783	13.4323	11.0097	14.1831	17.2596	NA	NA	NA	6
evm.model.contig_276.55	2.4479	3.43879	3.17033	5.75469	2.48628	5.77762	4.13852	11.3706	5.94878	Q6DHG8	SKA1_DANRE	Spindle and kinetochore-associated protein 1	3
evm.model.contig_276.58	145.504	205.2	68.1648	150.674	524.136	770.601	1554.61	353.155	304.09	NA	NA	NA	5
evm.model.contig_500.101	270.776	2.9762	454.013	4.04532	54.9815	72.2629	2.74195	11.025	5.93788	P80424	LDTI_HIRME	Leech-derived tryptase inhibitor C	2
evm.model.scaffold_466.110	0.659794	0.19552	0.109101	0.78452	0.202111	22.8041	2.26996	64.8354	8.51727	Q5U4C9	DYRK2_MOUSE	Dual specificity tyrosine-phosphorylation-regulated kinase 2	3
evm.model.scaffold_466.111	1.44884	0.186216	0	0.381934	0	20.2725	2.66633	56.1503	7.8351	Q92630	DYRK2_HUMAN	Dual specificity tyrosine-phosphorylation-regulated kinase 2	3
evm.model.contig_500.104	5.02335	103.927	9.99239	286.447	262.82	444.408	720.392	267.661	540.071	P80424	LDTI_HIRME	Leech-derived tryptase inhibitor C	5
evm.model.scaffold_743.140	49.0693	23.1215	56.5235	62.9451	67.9654	58.4182	65.2899	72.1253	83.6481	P55807	NRT2_CHICK	NAD(P)(+)--arginine ADP-ribosyltransferase 2	5
evm.model.contig_500.105	34.5488	13.2319	26.6493	8.43778	9.91802	11.4167	10.2429	7.86178	8.76703	P23977	SC6A3_RAT	Sodium-dependent dopamine transporter	2
evm.model.contig_500.108	19.2572	35.4532	23.2979	13.7177	14.8484	12.4516	11.5633	9.42833	9.31209	Q5ZJ65	FA76A_CHICK	Protein FAM76A	2
evm.model.scaffold_147.363	0.030905	0.871308	0.133591	0.124628	0.030224	0.082821	0.036895	0.01713	0.050798	Q9ULB1	NRX1A_HUMAN	Neurexin-1	2
evm.model.scaffold_52.54	10.0715	9.90253	15.5523	109.479	181.314	234.428	321.615	151.3	281.729	O73888	HPGDS_CHICK	Hematopoietic prostaglandin D synthase	5
evm.model.scaffold_557.320	98.3045	259	133.288	52.0979	48.973	44.0434	53.9137	57.6978	45.1431	NA	NA	NA	1
evm.model.scaffold_31.308	0	0.02038	0	0	0	0.36798	0.488704	5.71243	0.625379	P0CG68	UBC_PIG	Polyubiquitin-C	9
evm.model.scaffold_31.300	135.798	300.693	336.219	19.4657	42.5868	37.0342	43.4141	21.4062	24.5682	Q9HAC7	SUCHY_HUMAN	Succinate--hydroxymethylglutarate CoA-transferase	1
evm.model.scaffold_31.307	0.256347	0.080027	0.072553	0	0	0.50642	1.15274	8.65815	0.753402	P0CG50	UBC_MOUSE	Polyubiquitin-C	9
evm.model.contig_93.72	0.895503	1.16633	0.311827	0.223506	0.395187	0.170731	0.043576	0	0.101981	NA	NA	NA	2
evm.model.contig_93.70	1.44743	0.087146	0.126324	0.528951	0.243507	3.523	1.36916	9.01197	1.81699	NA	NA	NA	3
evm.model.scaffold_557.59	1.94792	1.33866	1.70892	2.14812	1.6507	3.17636	3.61862	8.06706	3.67204	Q9BZE7	EVG1_HUMAN	UPF0193 protein EVG1	3
evm.model.scaffold_530.61	178.235	93.1247	198.505	578.776	414.975	502.51	638.435	503.389	383.629	NA	NA	NA	6
evm.model.scaffold_530.67	148.11	229.009	132.644	5.3342	23.9825	72.8469	7.25132	37.7487	13.2858	Q8CJH2	DAB1_RAT	Disabled homolog 1	2
evm.model.contig_216.18	2.78271	2.23202	1.82328	4.60728	3.20357	10.1351	4.21967	20.1522	5.51163	B5FYQ0	ARL3_TAEGU	ADP-ribosylation factor-like protein 3	5
evm.model.contig_4.501	14.9053	14.7649	26.8351	27.0109	27.7099	58.4807	83.7522	52.5945	54.2786	Q5U2R5	PPR3C_RAT	Protein phosphatase 1 regulatory subunit 3C	5
evm.model.contig_274.60	0	0	0	0	0.277047	0.228318	0.656492	0.354628	0	NA	NA	NA	5
evm.model.contig_698.80	0.603977	1.19733	0.197566	1.08074	0.510355	2.90223	0.77739	5.97473	1.13582	O15943	CADN_DROME	Neural-cadherin	5
evm.model.contig_698.81	1.77274	2.17344	0.891001	2.51395	2.43788	2.79694	2.96273	4.60726	3.34207	Q9NZI7	UBIP1_HUMAN	Upstream-binding protein 1	5
evm.model.scaffold_681.22	5.94293	12.9255	6.44733	27.5055	18.4324	42.2262	53.4652	32.005	62.4027	P47990	XDH_CHICK	Xanthine dehydrogenase/oxidase	5
evm.model.scaffold_681.24	46.3502	55.3744	56.6511	23.8678	29.9122	27.1583	24.7209	18.4343	18.6894	Q56P03	EAPP_HUMAN	E2F-associated phosphoprotein	2
evm.model.scaffold_15.15	0.969522	0.839148	0.381701	1.07858	0.850729	3.96411	1.97462	11.2292	1.95263	Q8C008	DZAN1_MOUSE	Double zinc ribbon and ankyrin repeat-containing protein 1	3
evm.model.scaffold_681.718	24.2275	51.758	52.3319	240.075	219.727	249.602	240.728	234.509	282.379	NA	NA	NA	6
evm.model.contig_165.8	2.38863	0.680135	0.805413	7.9154	1.21664	7.79128	2.94333	14.185	8.21311	P51958	CDK1_CARAU	Cyclin-dependent kinase 1	5
evm.model.scaffold_249.175	1.49839	1.70314	2.74745	6.51184	3.75103	5.63734	4.68674	4.35419	8.00006	NA	NA	NA	6
evm.model.scaffold_249.172	7.2989	8.85438	4.09033	4.86734	6.10722	33.7672	27.5845	72.0857	12.1263	NA	NA	NA	3
evm.model.contig_23.70	22.4983	36.4159	36.1543	7.86283	8.21384	6.46692	5.64232	5.59026	5.98962	Q8BKG4	FZD10_MOUSE	Frizzled-10	2
evm.model.contig_23.78	1.20103	1.02762	1.09248	1.3904	1.06261	2.38275	1.58231	8.01388	1.63466	P46873	OSM3_CAEEL	Osmotic avoidance abnormal protein 3	3
evm.model.contig_23.79	0.986537	0.638223	0.64248	1.1969	1.69598	2.518	1.71424	6.02818	2.54962	P13277	CYSP1_HOMAM	Digestive cysteine proteinase 1	3
evm.model.contig_207.73	2.02026	0.869418	1.36847	0.510395	0.254474	4.54536	0.96832	15.2179	6.30105	Q8IXY8	PPIL6_HUMAN	Probable inactive peptidyl-prolyl cis-trans isomerase-like 6	9
evm.model.contig_207.78	0.733123	0.494871	0.359359	0.233384	0.573282	0.774375	1.5388	2.08072	0.582704	Q008S8	ECT2L_HUMAN	Epithelial cell-transforming sequence 2 oncogene-like	9
evm.model.scaffold_288.241	2.80362	3.00809	4.07358	2.12896	4.94266	3.82909	17.5349	2.92387	11.229	NA	NA	NA	9
evm.model.scaffold_31.542	4.1912	1.31405	3.58873	20.6401	10.3933	6.62211	8.12119	5.05588	18.9418	Q90577	SRCA_CHICK	Sarcalumenin	6
evm.model.scaffold_466.241	0.72709	0.130562	0	0	0.293	1.98661	14.413	12.1125	5.48496	Q5I0S8	ILEU_XENTR	Leukocyte elastase inhibitor	9
evm.model.scaffold_76.145	0	0	0.052526	0.055661	0.018718	0.05493	0.322054	0.276234	0.025723	NA	NA	NA	9
evm.model.contig_36.114	57.564	95.0534	100.226	149.697	163.777	251.572	277.171	62.6598	194.116	P01051	ICIC_HIRME	Eglin C	6
evm.model.contig_36.115	62.9887	41.9287	43.1908	69.9712	45.8098	111.567	96.7135	58.8982	117.041	NA	NA	NA	5
evm.model.contig_500.71	1.4248	2.49473	1.22358	0.181616	0.419877	0.172675	0.300619	0.227311	0.273409	NA	NA	NA	1
evm.model.contig_500.72	29.8912	40.5072	51.9165	13.8238	10.8964	14.0108	15.2115	8.91924	11.8414	Q9PVY0	RX1_CHICK	Retinal homeobox protein Rx1	1
evm.model.contig_74.52	3.02573	1.68663	3.6535	4.55485	4.32934	5.67243	6.86475	7.46788	6.52317	O95390	GDF11_HUMAN	Growth/differentiation factor 11	5
evm.model.scaffold_681.371	96.7097	84.3992	147.582	109.906	103.437	158.98	206.802	102.162	218.532	NA	NA	NA	3
evm.model.scaffold_681.375	0.038768	0	0	0	0	1.02323	0.08439	3.22926	0.292899	Q5ZM74	RN141_CHICK	RING finger protein 141	3
evm.model.scaffold_85.179	0.305419	0.35731	0.155309	0.454944	0.545172	1.39483	1.05422	4.59265	1.10271	NA	NA	NA	3
evm.model.scaffold_85.177	7.39658	5.80675	6.29617	12.214	7.51121	19.9063	11.5081	11.0312	25.2956	NA	NA	NA	5
evm.model.contig_165.27	25.936	43.0153	37.3132	16.2127	15.6143	18.2587	15.8644	12.626	12.3073	Q86X83	COMD2_HUMAN	COMM domain-containing protein 2	2
evm.model.scaffold_85.51	22.5487	20.5496	20.6576	5.01328	6.04422	8.39938	5.92512	6.5111	5.45798	Q9Z0U0	XPR1_MOUSE	Xenotropic and polytropic retrovirus receptor 1	1
evm.model.scaffold_76.58	8.49571	8.95085	7.38209	13.0645	11.9723	10.6018	13.8629	13.0655	13.6017	Q803G5	SAM5A_DANRE	Sorting and assembly machinery component 50 homolog A	5
evm.model.scaffold_940.508	0.025328	0.021863	0.066175	0.067043	0.026634	0.709842	0.161754	1.9606	0.230967	NA	NA	NA	3
evm.model.contig_654.19	30.2366	28.5228	25.4306	42.7015	28.7026	54.4175	71.6401	45.0991	56.2376	Q9Y530	OARD1_HUMAN	ADP-ribose glycohydrolase OARD1	5
evm.model.contig_654.15	4.14584	3.73987	3.08588	3.59534	2.72849	5.00666	4.07315	13.2318	5.13427	Q32NQ7	DAAF3_XENLA	Dynein assembly factor 3, axonemal	9
evm.model.contig_654.14	0.67923	0.054619	0.010774	0.071047	0.022895	14.0215	4.18863	47.4289	6.928	P23634	AT2B4_HUMAN	Plasma membrane calcium-transporting ATPase 4	3
evm.model.contig_654.13	40.5322	78.1757	57.6208	19.6602	20.4069	17.922	20.0725	25.784	17.1512	Q4KMI4	REEP2_DANRE	Receptor expression-enhancing protein 2	1
evm.model.contig_654.12	331.086	510.156	469.997	149.959	191.274	224.455	150.323	124.605	122.289	NA	NA	NA	2
evm.model.scaffold_76.224	0.813455	0.640708	0.328575	1.24488	0.770062	1.4422	0.742092	4.08715	0.838302	Q8C4U2	TM145_MOUSE	Transmembrane protein 145	5
evm.model.scaffold_112.39	0.196298	0.012207	0.046506	0.024906	0	4.47191	0.733454	12.4066	1.63105	NA	NA	NA	3
evm.model.scaffold_147.136	25.0111	29.5299	16.1858	68.2941	66.7939	68.173	54.4814	76.5076	96.06	Q27640	ALDH_ENCBU	Aldehyde dehydrogenase	6
evm.model.scaffold_147.134	4.56701	3.19054	4.4084	6.84402	7.54804	19.6098	12.1425	52.559	14.1189	F1QXM5	LDHD_DANRE	Probable D-lactate dehydrogenase, mitochondrial	3
evm.model.scaffold_147.135	125.093	87.3451	73.7683	266.477	219.958	356.263	243.533	312.642	235.692	Q27640	ALDH_ENCBU	Aldehyde dehydrogenase	6
evm.model.contig_36.41	7.83707	5.62065	7.53502	15.9081	13.7349	13.1917	15.0869	4.99255	13.8807	NA	NA	NA	7
evm.model.contig_483.146	1.704	1.30138	2.16474	2.17431	1.81766	7.45674	4.12388	19.4653	4.48109	Q0VC33	TSN11_BOVIN	Tetraspanin-11	3
evm.model.contig_483.145	0.083152	0	0	0.045187	0.021597	1.09571	0.603545	2.87878	0.469767	Q3ZBH3	CD151_BOVIN	CD151 antigen	3
evm.model.contig_483.143	1.43112	0.519032	0.089169	0.076592	0.031296	10.4205	1.84203	31.6434	6.5133	B5X3I6	TSN9_SALSA	Tetraspanin-9	3
evm.model.contig_36.47	1.09395	0.391137	0.718359	1.89893	0.759882	3.11937	1.64366	10.954	2.92432	Q8WXX0	DYH7_HUMAN	Dynein heavy chain 7, axonemal	3
evm.model.contig_483.148	0.12334	0.370147	0.117369	0.121626	0.176198	1.13317	0.067434	4.74882	0.289896	NA	NA	NA	3
evm.model.contig_483.149	24.9996	25.6434	40.6822	11.7341	9.34302	9.72137	9.28212	11.5171	7.04914	Q13370	PDE3B_HUMAN	cGMP-inhibited 3',5'-cyclic phosphodiesterase B	1
evm.model.contig_36.45	2.14892	1.20524	1.89992	3.64498	1.42718	5.38564	3.00441	18.0517	5.42523	Q8WXX0	DYH7_HUMAN	Dynein heavy chain 7, axonemal	3
evm.model.contig_36.44	0.095557	0	0	0.34513	0.162105	0.229171	0.260786	0.726533	0.17568	Q5R5L3	DJC10_PONAB	DnaJ homolog subfamily C member 10	5
evm.model.contig_173.33	0.229657	0	0.024158	0.031338	0	11.081	3.39439	28.5485	5.19069	NA	NA	NA	3
evm.model.contig_173.30	0.627429	0.267841	3.69447	0.102058	11.6131	7.91937	93.9473	22.1872	23.3429	P34960	MMP12_MOUSE	Macrophage metalloelastase	9
evm.model.contig_173.37	2.75799	3.33514	3.26464	5.3864	3.41066	10.899	4.33208	16.3832	6.61405	NA	NA	NA	5
evm.model.contig_173.36	0.153027	0.115872	0.176447	0.808046	0.036518	2.15537	0.710576	2.46878	0.988904	NA	NA	NA	5
evm.model.contig_1083.7	4.33018	3.31675	2.79412	4.61145	4.76011	5.63649	3.82426	8.48072	5.40405	Q6TCH7	PAQR3_HUMAN	Progestin and adipoQ receptor family member 3	5
evm.model.contig_1083.9	0.440178	0.265592	0.465139	0.777664	0.376667	0.900877	0.620475	2.98448	0.54074	Q8BZ64	TECT1_MOUSE	Tectonic-1	3
evm.model.contig_1083.8	0.460126	0.591194	0.463623	0.995244	0.478989	2.932	1.10819	6.6345	1.1876	NA	NA	NA	3
evm.model.contig_23.103	739.899	743.668	849.37	241.417	377.004	294.089	186.703	197.912	198.642	Q25378	KPC1_LYTPI	Protein kinase C	2
evm.model.contig_23.101	4.37258	1.27329	2.0353	21.8833	11.1224	20.0868	7.50811	16.6791	13.987	Q71B07	D19L3_MOUSE	Probable C-mannosyltransferase DPY19L3	7
evm.model.contig_23.100	3.83944	0.846568	1.80464	16.0789	10.0264	16.1244	5.43332	13.7959	7.99006	Q6ZPD9	D19L3_HUMAN	Probable C-mannosyltransferase DPY19L3	7
evm.model.contig_23.104	272.471	308.757	313.155	92.9977	121.083	104.001	76.0338	87.2006	76.3126	P05130	KPC1_DROME	Protein kinase C, brain isozyme	2
evm.model.scaffold_10.173	7.67883	7.7511	6.88967	7.84668	7.96044	10.8248	6.99073	21.1936	8.38423	Q9Z2V5	HDAC6_MOUSE	Histone deacetylase 6	3
evm.model.scaffold_10.178	1.02122	0.351239	0.175634	0	0.04326	5.06706	1.92707	20.3742	3.24745	O95185	UNC5C_HUMAN	Netrin receptor UNC5C	9
evm.model.scaffold_681.574	0.112271	0.147729	0.203606	0.307194	0.221233	0.212053	0.737229	1.11527	0.125971	NA	NA	NA	3
evm.model.contig_698.119	30.7348	52.4862	20.5026	8.79308	9.87723	11.4225	6.58837	7.75581	5.97808	P17812	PYRG1_HUMAN	CTP synthase 1	2
evm.model.contig_698.111	53.0434	94.7313	41.8321	23.529	32.8336	27.1906	13.6324	11.4743	22.9761	Q86VU5	CMTD1_HUMAN	Catechol O-methyltransferase domain-containing protein 1	2
evm.model.contig_698.117	0.812548	3.86217	1.11589	0.07977	0.080383	0.116203	0.042722	0.227357	0.044262	Q9V460	SPT5H_DROME	Transcription elongation factor SPT5	1
evm.model.contig_698.116	216.632	319.531	231.199	64.3831	71.385	63.1103	70.421	58.1844	69.8714	Q9ESW8	PGPI_MOUSE	Pyroglutamyl-peptidase 1	1
evm.model.contig_53.1	0	0.33641	0	0.14851	1.11066	0.101619	1.52998	1.02398	2.10275	NA	NA	NA	3
evm.model.scaffold_76.334	50.4678	69.2633	35.2506	5.33565	10.0042	30.6507	4.27282	12.4292	18.694	F1RWC3	CUBN_PIG	Cubilin	2
evm.model.scaffold_530.108	0.471432	0.457255	0.279499	2.45014	0.322108	1.99821	0.969619	4.23487	1.51755	NA	NA	NA	5
evm.model.scaffold_44.64	136.615	134.369	131.399	52.9842	59.429	50.659	37.4092	66.3526	36.0442	P49724	OAT_DROAN	Ornithine aminotransferase, mitochondrial	2
evm.model.scaffold_681.913	0.361015	1.62906	0.45439	0.600926	1.94072	4.23191	3.40591	11.7785	1.8498	Q6ZV65	FA47E_HUMAN	Protein FAM47E	3
evm.model.scaffold_466.43	0.727028	0.234111	0.655306	6.74923	2.35032	0.719869	1.49506	2.30305	2.09371	Q5SQM0	EMAL6_MOUSE	Echinoderm microtubule-associated protein-like 6	7
evm.model.scaffold_466.42	1.6676	0.925999	1.0415	16.1888	4.83531	1.32587	3.48082	3.64017	6.16518	Q6ZMW3	EMAL6_HUMAN	Echinoderm microtubule-associated protein-like 6	7
evm.model.scaffold_249.50	78.2061	140.234	239.087	33.2236	43.8744	41.3003	26.1239	26.9547	36.9237	Q4V8D1	CP2U1_RAT	Cytochrome P450 2U1	2
evm.model.scaffold_729.10	3.90845	7.34489	7.04958	5.41584	9.2994	12.0579	8.43793	10.8564	10.6635	Q6DKE0	DHDH_XENLA	Trans-1,2-dihydrobenzene-1,2-diol dehydrogenase	5
evm.model.scaffold_361.34	37.8725	40.5937	47.0259	20.0851	24.1128	17.4746	17.2136	14.5056	14.0173	P25980	UBF1B_XENLA	Nucleolar transcription factor 1-B	2
evm.model.contig_248.299	0.935515	1.91604	0.892514	3.56178	2.13158	2.31189	3.10175	5.45641	2.05397	Q9CZX2	CEP89_MOUSE	Centrosomal protein of 89 kDa	5
evm.model.scaffold_147.301	23.1475	50.3385	33.4748	16.3161	13.0193	18.7903	13.8801	14.8562	12.768	B2RXS4	PLXB2_MOUSE	Plexin-B2	2
evm.model.scaffold_147.302	20.2443	26.6149	23.3936	12.9947	9.59068	12.4335	8.5015	8.67207	8.26502	Q80UG2	PLXA4_MOUSE	Plexin-A4	2
evm.model.contig_57.75	0.582891	0.905145	0.669619	0.761551	0.408093	1.46205	0.80414	4.91419	1.0737	Q6Q759	SPG17_HUMAN	Sperm-associated antigen 17	9
evm.model.scaffold_147.307	1.05452	0.960818	1.76744	2.2005	1.50262	1.72961	1.54854	3.26753	1.98605	Q0VD50	NMNA1_BOVIN	Nicotinamide/nicotinic acid mononucleotide adenylyltransferase 1	5
evm.model.scaffold_147.306	5.98874	10.2481	5.15316	8.36792	7.28017	9.12704	8.81324	20.3593	14.4976	Q9BV47	DUS26_HUMAN	Dual specificity protein phosphatase 26	9
evm.model.scaffold_104.564	41.2964	32.7214	32.2909	39.6512	40.7575	49.3602	48.5813	84.7953	48.7999	B6CVD7	ERO1A_PIG	ERO1-like protein alpha	3
evm.model.scaffold_681.219	7.5578	18.7803	2.1002	0.695102	2.89352	1.95199	0.044553	0.099646	1.33013	Q8IVL8	CBPO_HUMAN	Carboxypeptidase O	2
evm.model.scaffold_41.111	2.56598	1.44035	1.82081	2.77831	1.90163	13.5604	5.4616	39.3252	7.78665	Q9VFC8	GYS_DROME	Glycogen [starch] synthase	3
evm.model.contig_113.104	0	0	0	0.122904	0	0.161519	0.077135	0.518667	0.193125	NA	NA	NA	3
evm.model.contig_113.100	0.639654	0.577082	0.312948	0.514683	0.544475	3.00684	1.72469	8.36766	1.97616	Q5RBT8	TM231_PONAB	Transmembrane protein 231	3
evm.model.contig_113.101	5.54219	3.13322	6.82406	13.7932	13.7235	6.90156	6.80035	19.9134	7.33529	Q7T316	TM231_DANRE	Transmembrane protein 231	6
evm.model.scaffold_104.247	0.541894	0.173161	0.122004	0.467287	0.441121	19.4865	6.58257	37.6399	4.26303	NA	NA	NA	3
evm.model.contig_246.98	209.348	90.6563	237.324	253.48	236.807	230.609	418.303	394.896	205.349	Q9JKS4	LDB3_MOUSE	LIM domain-binding protein 3	3
evm.model.contig_246.90	67.2361	73.1173	89.0502	11.54	17.625	21.6923	28.7068	8.01271	15.7599	Q58H57	CBS_MACFA	Cystathionine beta-synthase	1
evm.model.contig_246.92	0.051511	0	0	0	0	1.30429	0.346539	4.29775	0.826156	A0A2I4HXH5	V5NTD_NAJAT	Snake venom 5'-nucleotidase (Fragment)	3
evm.model.scaffold_104.244	1.16369	0.793838	0.748103	1.70978	0.791918	5.70896	3.89839	9.88592	1.45142	Q9ET66	PI16_MOUSE	Peptidase inhibitor 16	5
evm.model.scaffold_31.360	16.6372	7.69209	9.30193	2.44637	1.98109	7.22016	1.67771	1.19588	2.42552	Q9H4B4	PLK3_HUMAN	Serine/threonine-protein kinase PLK3	2
evm.model.scaffold_397.127	31.4466	33.1001	33.0802	17.1753	17.4796	15.7613	12.7169	11.1204	9.74511	NA	NA	NA	2
evm.model.scaffold_114.34	0.74804	0.205435	0.28121	0.27861	0.117747	15.7086	4.95875	41.0267	7.06127	NA	NA	NA	3
evm.model.scaffold_114.36	12.3565	11.1641	10.3988	13.3022	12.643	12.3089	19.0417	17.1295	18.7901	NA	NA	NA	3
evm.model.scaffold_681.699	182.222	291.208	231.888	96.9931	115.325	105.395	88.9138	83.9778	76.8206	Q9EQU5	SET_MOUSE	Protein SET	2
evm.model.scaffold_607.133	0.690364	0.22792	0	0.223108	0.356515	20.3877	11.4358	42.9087	5.94001	NA	NA	NA	3
evm.model.scaffold_607.134	0.310737	0.329958	0.125011	0.094492	0.493237	21.1075	10.9281	55.3988	7.23728	NA	NA	NA	3
evm.model.scaffold_31.587	0.423856	0.022309	0.220481	0.164295	0	13.2321	3.56089	35.1062	5.37208	Q13231	CHIT1_HUMAN	Chitotriosidase-1	3
evm.model.scaffold_557.235	35.4218	19.0723	27.7734	39.792	39.8284	51.8069	38.0133	69.1612	38.518	Q7Z4H8	PLGT3_HUMAN	Protein O-glucosyltransferase 3	6
evm.model.scaffold_557.19	2.19937	1.21785	1.20663	6.30281	0.987064	6.2265	2.65091	9.41962	4.55555	P04818	TYSY_HUMAN	Thymidylate synthase	6
evm.model.scaffold_44.198	83.3921	104.62	59.5275	21.4358	37.0689	51.7563	32.153	21.4486	29.428	Q8SQG9	NHRF2_RABIT	Na(+)/H(+) exchange regulatory cofactor NHE-RF2	2
evm.model.scaffold_557.304	1.00545	11.5897	5.11612	1.78584	0.799867	0.494587	0.439526	0.114362	0.419481	NA	NA	NA	2
evm.model.scaffold_41.81	9.44299	13.6582	5.96422	5.8002	129.214	8.9634	128.059	15.0731	110.841	NA	NA	NA	5
evm.model.scaffold_41.82	12.0912	19.2046	6.63926	8.26877	128.127	10.8746	158.265	19.0207	120.62	Q62720	ZNT1_RAT	Zinc transporter 1	5
evm.model.contig_207.93	68.0574	110.368	81.0047	26.8376	35.0683	47.7126	28.204	25.38	24.2568	Q9CR23	TMEM9_MOUSE	Transmembrane protein 9	2
evm.model.contig_207.90	3.19492	1.18736	6.98047	12.0238	12.3389	6.61373	12.7856	9.14028	12.8891	Q9DCS2	MTL26_MOUSE	Methyltransferase-like 26	6
evm.model.scaffold_31.125	0.28152	0.296986	0.236373	0.373605	0.541101	1.01326	0.332345	1.52526	0.625011	P98133	FBN1_BOVIN	Fibrillin-1	5
evm.model.scaffold_104.443	12.4287	11.0181	22.8143	11.8702	8.41514	11.5069	7.42522	3.57068	2.95399	NA	NA	NA	4
evm.model.scaffold_76.292	11.4239	19.9273	18.1083	5.91577	4.95092	7.19065	6.59967	7.49957	4.40181	NA	NA	NA	1
evm.model.scaffold_76.168	6.4496	6.43749	5.95349	5.38432	4.6389	12.6632	7.5671	27.4594	7.81932	NA	NA	NA	9
evm.model.scaffold_31.560	4.18543	6.05284	4.47063	4.68709	6.18968	6.33161	6.0079	7.99453	9.64864	NA	NA	NA	3
evm.model.scaffold_31.565	68.7913	59.2892	120.864	216.221	818.326	903.13	2394.58	569.048	2342.82	P26152	ACHA5_CHICK	Neuronal acetylcholine receptor subunit alpha-5	3
evm.model.scaffold_31.566	14.9852	16.3869	16.7113	22.4385	20.9584	17.3739	24.8754	21.5116	30.7837	NA	NA	NA	5
evm.model.scaffold_31.699	20.7375	40.8884	30.6127	59.7557	53.8707	145.432	103.591	43.79	62.0734	NA	NA	NA	7
evm.model.contig_74.71	46.6169	22.8664	40.6944	12.1522	6.10744	13.5443	12.1576	14.7092	9.08814	Q9BGQ3	SEPT5_MACFA	Septin-5	1
evm.model.contig_74.77	1.10817	1.11483	1.12926	1.55945	1.30297	5.384	3.15853	14.3676	2.81389	Q9D5R3	CEP83_MOUSE	Centrosomal protein of 83 kDa	3
evm.model.contig_207.259	1.20665	0.881031	0.987297	0.947204	0.978611	13.7666	5.57676	48.5554	7.90052	NA	NA	NA	3
evm.model.contig_207.257	6.34267	8.99655	8.5822	2.46249	2.36963	2.36176	1.70602	2.08999	1.31187	Q5RFU0	SIAE_PONAB	Sialate O-acetylesterase	2
evm.model.scaffold_85.154	0.648921	0.747523	1.10525	0.795388	0.356588	0.442758	0.241217	0.093024	0.218436	Q9BQG1	SYT3_HUMAN	Synaptotagmin-3	4
evm.model.contig_36.81	1.19294	0.143496	0.361201	4.28675	0.752159	4.19039	2.46708	10.9532	3.70422	NA	NA	NA	5
evm.model.scaffold_940.565	17.1913	32.0728	30.1482	6.9564	7.19988	7.7937	4.04231	5.50827	4.45017	P24898	JUNB_RAT	Transcription factor jun-B	2
evm.model.scaffold_940.560	192.557	99.9134	152.487	324.152	238.897	270.435	234.845	303.71	256.654	NA	NA	NA	6
evm.model.scaffold_112.14	3.67855	3.6303	3.92399	1.25345	1.03952	1.82035	0.646203	1.36416	0.687574	NA	NA	NA	2
evm.model.scaffold_112.17	0	0	0	0	0	0.660684	0.445859	2.71273	0.331111	NA	NA	NA	3
evm.model.scaffold_112.12	0.096262	0	0	0.053516	0.325678	1.70006	0.652058	4.39866	0.636512	NA	NA	NA	3
evm.model.scaffold_76.20	14.5123	3.90963	4.30318	22.0518	48.3455	57.1694	88.2272	38.4686	66.766	Q14534	ERG1_HUMAN	Squalene monooxygenase	5
evm.model.scaffold_76.519	4.98368	4.16282	6.17577	4.18982	3.16644	5.0055	2.31206	2.86503	0.957482	O60268	K0513_HUMAN	Uncharacterized protein KIAA0513	4
evm.model.contig_483.127	11.4289	11.1095	10.8339	8.59186	9.8414	16.0103	14.4142	34.3646	11.5138	Q3ZBM6	GPAM1_BOVIN	GPALPP motifs-containing protein 1	9
evm.model.contig_483.121	0.179748	0.348898	0.920929	0.086955	0.204716	2.13285	1.55367	7.32871	1.16691	A5PK40	CTL3_BOVIN	Choline transporter-like protein 3	9
evm.model.contig_62.4	4.99952	4.4172	2.63247	11.1463	2.8179	6.54568	19.6845	3.50992	10.0914	NA	NA	NA	3
evm.model.scaffold_147.24	186.657	136.616	159.529	665.102	508.817	432.03	393.381	348.161	565.511	Q7JQD3	GELS1_LUMTE	Gelsolin-like protein 1	7
evm.model.scaffold_44.281	13.5657	25.8096	25.97	6.74952	5.77846	12.2547	6.86383	7.98304	7.91655	Q9BXJ4	C1QT3_HUMAN	Complement C1q tumor necrosis factor-related protein 3	1
evm.model.contig_458.1	0.173774	0.033285	0.067907	0.050065	0.023237	0.19989	1.77912	0.01872	1.11861	P68373	TBA1C_MOUSE	Tubulin alpha-1C chain	9
evm.model.scaffold_44.99	0.546188	0.641128	0.519367	0.36394	0.255695	0.706517	0.895926	0.828326	1.40692	Q9VZW5	FMAR_DROME	FMRFamide receptor	9
evm.model.scaffold_76.26	43.5144	51.668	40.9173	19.0983	22.9178	16.8988	18.9722	18.6821	16.5374	Q6PFQ2	EIF3C_DANRE	Eukaryotic translation initiation factor 3 subunit C	1
evm.model.contig_57.27	265.49	340.527	302.889	64.9196	125.313	123.884	91.1278	49.4019	66.3324	B1WBB4	ENDUB_XENLA	Poly(U)-specific endoribonuclease-B	2
evm.model.contig_173.19	5.00934	3.07309	6.25572	10.2271	8.38341	6.26555	9.09656	12.5124	12.6503	Q8BG73	SH3L2_MOUSE	SH3 domain-binding glutamic acid-rich-like protein 2	5
evm.model.contig_173.18	0.60925	0.07175	0	0	0.071053	8.57924	8.38746	41.3827	5.03185	NA	NA	NA	9
evm.model.contig_173.14	0.773903	0.052357	0	0.056788	0	16.4912	14.3857	76.8019	11.1128	NA	NA	NA	9
evm.model.scaffold_530.155	21.8203	66.7059	8.26831	1.2627	4.40785	2.04112	0.145761	0.650729	1.25683	Q95WY5	MALT_CULPI	Alpha-glucosidase	2
evm.model.scaffold_681.319	24.9763	52.1035	25.4705	10.6299	11.8065	11.4322	10.4799	11.907	7.96979	Q04656	ATP7A_HUMAN	Copper-transporting ATPase 1	1
evm.model.scaffold_681.176	4.758	5.35461	7.1585	8.06008	7.24113	7.3817	12.6584	6.81881	8.49994	Q9HAR2	AGRL3_HUMAN	Adhesion G protein-coupled receptor L3	5
evm.model.scaffold_10.114	1.36543	2.54808	1.53937	0.325465	0.347325	0.567126	0.51232	0.354878	0.532855	P52168	PNR_DROME	GATA-binding factor A	1
evm.model.contig_1009.1	0.197513	0.169242	0.066393	0.035213	0.12619	2.69397	3.22001	3.94208	1.83887	NA	NA	NA	3
evm.model.scaffold_249.694	0	0.024075	0.081568	2.38594	0.608376	0.525627	0.149006	0.527196	0.711197	NA	NA	NA	7
evm.model.scaffold_249.693	3.0188	4.07215	1.06894	4.11863	2.33487	4.69564	3.89192	4.29291	7.30411	Q5F479	S11IP_CHICK	Serine/threonine-protein kinase 11-interacting protein	3
evm.model.contig_707.20	48.0797	90.1033	43.224	16.5595	23.0188	31.0955	28.9159	21.4775	19.2728	Q8BWU8	AT2L1_MOUSE	Ethanolamine-phosphate phospho-lyase	1
evm.model.contig_707.27	0.660571	0.546057	0.097953	0.27451	0.150706	3.38724	1.66814	10.8649	1.82191	NA	NA	NA	3
evm.model.contig_224.1	0.020165	0.259976	0.166827	0.011193	0.029048	0	0.002969	0.004319	0.005749	F1RCR6	TRIPC_DANRE	E3 ubiquitin-protein ligase TRIP12	2
evm.model.scaffold_607.6	47.9393	90.6345	61.6725	10.3997	10.3452	16.7864	10.1242	8.99162	8.17675	Q32NT4	LRC58_XENLA	Leucine-rich repeat-containing protein 58	2
evm.model.scaffold_607.4	20.4093	1.11073	11.9628	154.125	93.2217	63.0386	61.7126	18.4264	73.815	NA	NA	NA	7
evm.model.scaffold_681.506	76.602	213.019	104.279	18.3407	30.3611	50.8886	20.6053	36.6882	62.6508	Q1XG90	LYS2_CRAVI	Lysozyme 2	1
evm.model.scaffold_681.500	15.9704	14.5299	14.3111	2.69851	4.95096	5.42054	3.33398	2.36666	3.75465	P63016	PAX6_RAT	Paired box protein Pax-6	2
evm.model.scaffold_288.32	0.485353	0.785537	0.471104	0.145368	0.052883	0.255344	0.053089	0.10048	0.115357	Q08174	PCDH1_HUMAN	Protocadherin-1	2
evm.model.scaffold_288.33	9.42469	11.0889	10.3184	13.3055	23.9543	14.9934	16.8779	18.877	16.8818	Q6GMK0	MGT4B_DANRE	Alpha-1,3-mannosyl-glycoprotein 4-beta-N-acetylglucosaminyltransferase B	6
evm.model.scaffold_716.8	209.768	608.063	456.68	117.18	136.822	145.972	161.924	198.639	125.57	NA	NA	NA	1
evm.model.scaffold_716.14	2.87779	4.05782	2.89298	0.870484	0.552217	0.734865	0.826463	1.07483	0.488187	Q9BSW7	SYT17_HUMAN	Synaptotagmin-17	1
evm.model.contig_653.7	53.7888	63.7423	49.5385	20.4503	21.9629	22.9528	26.8205	20.7565	18.9987	Q6UVM3	KCNT2_HUMAN	Potassium channel subfamily T member 2	1
evm.model.contig_653.8	64.799	62.6323	52.7322	18.8987	20.6935	23.0202	27.9295	15.3869	16.8048	Q6UVM4	KCNT2_RAT	Potassium channel subfamily T member 2	1
evm.model.contig_246.153	4.12613	2.91078	4.41675	5.31754	4.33988	9.27148	6.73737	12.3104	6.82657	Q9EP80	PICK1_RAT	PRKCA-binding protein	5
evm.model.contig_4.167	285.064	405.784	315.014	841.372	666.909	1027.71	1070.07	762.348	678.715	O01393	UNC9_CAEEL	Innexin unc-9	6
evm.model.scaffold_104.547	8.55418	14.1841	7.85469	0.475769	0.65799	1.54662	0.967537	1.26254	1.48965	Q90964	FOXG1_CHICK	Forkhead box protein G1	1
evm.model.scaffold_147.324	633.668	876.52	1016.56	138.954	237	239.121	197.197	50.1419	55.5989	Q62622	4EBP1_RAT	Eukaryotic translation initiation factor 4E-binding protein 1	2
evm.model.scaffold_31.341	0.125776	0.02859	0.022178	0	0	3.5594	0.827531	9.8991	1.48667	P13234	KCC4_RAT	Calcium/calmodulin-dependent protein kinase type IV	3
evm.model.contig_500.160	7.29789	5.2889	4.47197	6.60482	7.48575	9.49812	6.88184	14.8501	8.63697	NA	NA	NA	5
evm.model.scaffold_147.217	1.71422	1.5201	2.04462	6.28735	5.61314	2.50298	2.73625	3.40979	3.00587	NA	NA	NA	7
evm.model.scaffold_681.660	181.198	29.8092	166.29	1454.07	987.362	810.513	791.922	237.286	701.69	NA	NA	NA	7
evm.model.scaffold_681.173	2.2071	2.12636	1.74206	9.74788	1.93738	18.3155	4.57527	29.4305	10.0804	P13952	CCNB_SPISO	G2/mitotic-specific cyclin-B	5
evm.model.scaffold_147.215	2.43478	6.61985	6.0565	11.3499	53.378	14.7826	47.6397	5.16399	10.5865	P35859	ALS_RAT	Insulin-like growth factor-binding protein complex acid labile subunit	6
evm.model.contig_113.121	1.18798	0.597269	1.09308	10.1254	8.30888	7.91296	4.88945	1.61014	6.19007	Q8WNR0	COPT1_PIG	High affinity copper uptake protein 1	7
evm.model.contig_113.126	0.04074	0	0	0	0.024803	1.39187	0.232299	3.67689	0.510531	Q8IVF4	DYH10_HUMAN	Dynein heavy chain 10, axonemal	3
evm.model.contig_113.127	0.035323	0	0.005729	0.005289	0	0.810382	0.08437	2.45351	0.303343	Q8IVF4	DYH10_HUMAN	Dynein heavy chain 10, axonemal	3
evm.model.contig_113.124	0.097826	0	0.055953	0	0.02992	2.48918	2.50899	5.91746	0.846994	Q8IVF4	DYH10_HUMAN	Dynein heavy chain 10, axonemal	3
evm.model.scaffold_681.669	546.617	854.733	761.855	240.172	357.998	302.723	324.49	241.191	211.313	Q07016	MAX_XENLA	Protein max	2
evm.model.scaffold_397.140	3.18196	0.544891	0	0.072783	0	70.9116	68.6638	322.521	45.2541	NA	NA	NA	9
evm.model.scaffold_397.141	2.33872	0.076021	0.062517	0.030325	0	37.9224	48.3177	195.703	31.7963	NA	NA	NA	9
evm.model.scaffold_104.354	0.706081	0.829221	0.563774	1.41078	0.699887	1.28922	1.08903	3.13698	1.89287	O61585	KTNB1_STRPU	Katanin p80 WD40 repeat-containing subunit B1	3
evm.model.contig_500.164	7.11632	5.45416	5.40243	5.68555	5.67479	9.92642	5.21791	18.6898	7.37634	P11654	PO210_RAT	Nuclear pore membrane glycoprotein 210	3
evm.model.contig_754.6	3.02763	2.56402	1.87211	9.16102	1.55346	11.5438	4.28085	21.9457	8.17932	P13668	STMN1_RAT	Stathmin	5
evm.model.contig_660.50	15.8779	1.49142	9.99278	52.8785	34.4138	30.2288	21.4053	18.6033	25.4151	NA	NA	NA	7
evm.model.scaffold_530.21	2.33819	1.45151	2.38975	0.973154	0.882052	0.514256	0.699765	0.650681	0.780363	P28285	5HT2A_DROME	5-hydroxytryptamine receptor 2A	2
evm.model.contig_660.51	0.232359	0.169194	0.239342	0.301727	0.151495	0.086742	0.052246	0.078214	0.06945	P20905	5HT1R_DROME	5-hydroxytryptamine receptor 1	4
evm.model.scaffold_681.66	0.862179	0.868175	1.15572	0.308196	0.331012	0.329612	0.289748	0.358461	0.150157	Q02280	KCNAE_DROME	Potassium voltage-gated channel protein eag	2
evm.model.scaffold_557.244	1.26928	1.95781	0.982423	0.730115	2.39416	6.65237	4.26484	15.7776	4.76555	NA	NA	NA	3
evm.model.scaffold_31.641	0	0	0	0	0.190684	0.046572	0.337045	0.03843	0.1943	NA	NA	NA	5
evm.model.scaffold_31.640	6.52661	0.330293	0.729091	641.278	1290.35	107.029	3884.82	42.1591	3723.43	A3FM55	LECM1_HYDHA	C-type lectin 1	3
evm.model.scaffold_76.47	1.06364	1.25965	0.889898	1.56078	1.3104	3.45935	1.7005	5.78551	1.84677	Q4V7Z1	POC1B_XENLA	POC1 centriolar protein homolog B	5
evm.model.scaffold_557.282	1.3668	0.121784	0.759284	3.55302	2.11828	12.3297	1.9603	38.7804	5.54727	Q7TN88	PK1L2_MOUSE	Polycystic kidney disease protein 1-like 2	3
evm.model.scaffold_288.86	0.10438	0	0.059053	0	0.045337	2.88228	1.64256	8.69076	1.11767	Q16629	SRSF7_HUMAN	Serine/arginine-rich splicing factor 7	3
evm.model.scaffold_76.477	45.233	114.516	89.8648	16.5573	21.9775	29.6044	17.4302	18.2098	16.2686	B1AQJ2	UBP36_MOUSE	Ubiquitin carboxyl-terminal hydrolase 36	2
evm.model.contig_65.112	0	0	0	0	0.150738	0	0.361199	0.009236	1.12658	Q16629	SRSF7_HUMAN	Serine/arginine-rich splicing factor 7	9
evm.model.contig_71.124	0.334249	0.196878	0.068007	0.571691	0.310279	2.60525	0.839731	7.26644	0.857141	Q6A070	TGRM1_MOUSE	TOG array regulator of axonemal microtubules protein 1	3
evm.model.contig_23.36	3.37685	3.55191	4.88631	13.0133	8.03249	18.5827	9.08583	48.5968	11.1763	NA	NA	NA	5
evm.model.contig_23.37	0.887131	0.743937	1.9821	2.95357	2.18657	10.937	4.85764	40.1172	6.06482	P63240	NEC1_MUSCO	Neuroendocrine convertase 1	3
evm.model.contig_23.30	0.512654	0.213102	0.316546	0.72497	0.526833	1.31481	0.42393	2.93735	0.684852	Q8N5T2	TBC19_HUMAN	TBC1 domain family member 19	5
evm.model.contig_23.38	0.614865	1.11979	1.62265	2.09611	1.82908	9.07485	8.37651	32.9819	5.51486	P29122	PCSK6_HUMAN	Proprotein convertase subtilisin/kexin type 6	3
evm.model.scaffold_104.353	0.117815	0.457417	0.217263	0.106707	0.159354	0.434487	0.15321	1.17803	3.3912	A4D2P6	GRD2I_HUMAN	Delphilin	9
evm.model.scaffold_557.51	5.38319	2.57382	6.62614	19.0668	15.1814	10.6743	21.3373	29.7023	21.6783	Q8BH16	FBXL2_MOUSE	F-box/LRR-repeat protein 2	5
evm.model.scaffold_76.105	0.239096	0.258744	0.497949	0.181898	0.127756	0.211684	0.111082	0.079351	0.107768	Q75NA5	GBRB_MUSDO	Gamma-aminobutyric acid receptor subunit beta	2
evm.model.scaffold_104.352	1.20387	0.760965	0.768114	1.11434	0.757074	2.93753	1.51803	5.98055	2.13063	P0C5J2	B9D1_RAT	B9 domain-containing protein 1	3
evm.model.scaffold_557.50	0.336605	0.532231	0.193448	0.179224	0.160126	0.978824	0.762643	2.39399	0.489536	Q90773	CEPU1_CHICK	Protein CEPU-1	9
evm.model.scaffold_282.43	1.23418	0.244404	0.892787	5.62813	2.56016	4.0818	1.92777	4.61198	3.45028	Q02193	BDNF_XIPMA	Brain-derived neurotrophic factor	6
evm.model.contig_660.93	65.6773	97.2121	71.6914	48.3881	38.2263	51.3078	21.8432	40.5541	24.8893	Q29611	CLN3_CANLF	Battenin	2
evm.model.contig_33.3	2.79234	1.73632	1.30176	4.22906	9.16546	4.23999	9.40089	2.50347	6.2832	O70277	TRIM3_RAT	Tripartite motif-containing protein 3	6
evm.model.scaffold_147.717	2.64619	2.07568	2.03547	6.06384	2.46471	4.06525	6.28099	6.35437	3.23248	NA	NA	NA	5
evm.model.scaffold_282.41	77.1268	27.8564	56.1711	89.5039	98.2002	120.427	142.833	233.102	212.555	O57535	NDK_CHICK	Nucleoside diphosphate kinase	3
evm.model.contig_207.273	111.56	117.021	93.9871	137.007	153.237	179.628	160.869	158.184	206.098	Q3T094	ETHE1_BOVIN	Persulfide dioxygenase ETHE1, mitochondrial	5
evm.model.scaffold_681.339	40.7987	58.0509	40.6203	16.2379	20.221	12.8427	21.9523	15.0462	15.11	P0C862	C1T9A_HUMAN	Complement C1q and tumor necrosis factor-related protein 9A	1
evm.model.scaffold_31.279	3.19654	0.852711	0.368815	0.113693	0.233528	13.0353	3.52773	47.8989	7.27643	Q9W6R1	KPB2_TAKRU	Phosphorylase b kinase regulatory subunit alpha, liver isoform	3
evm.model.contig_199.106	0.019463	0	0	0	0	1.05785	0.144219	2.46605	0.46223	Q95JR6	CNBD2_MACFA	Cyclic nucleotide-binding domain-containing protein 2	3
evm.model.scaffold_361.183	0.222407	0.608208	0.139965	0.578026	0	2.37311	1.99627	7.75842	1.19548	Q23023	UNC51_CAEEL	Serine/threonine-protein kinase unc-51	3
evm.model.scaffold_104.153	322.379	543.179	594.849	223.768	196.248	206.96	133.782	209.847	222.567	NA	NA	NA	2
evm.model.scaffold_104.152	166.812	163.085	122.987	54.7865	27.5888	82.8209	16.939	30.6748	33.1557	B3EWY9	MLP_ACRMI	Mucin-like protein (Fragment)	2
evm.model.scaffold_104.151	59.7261	16.8314	28.1193	33.633	17.2261	32.9375	6.67765	11.981	13.658	P12348	PER_DROPS	Period circadian protein	4
evm.model.scaffold_282.76	95.1479	268.318	129.293	4.45904	5.64496	7.1783	6.34517	3.44309	4.36486	Q66HG0	RNF13_RAT	E3 ubiquitin-protein ligase RNF13	1
evm.model.scaffold_282.72	0.636551	0.447523	0.249653	3.95158	0.90781	1.77983	0.829595	3.32397	3.06619	NA	NA	NA	6
evm.model.scaffold_282.70	1.34707	0.917317	0.89476	7.40298	1.62153	3.23506	1.67918	6.79793	6.92082	NA	NA	NA	6
evm.model.scaffold_681.608	52.768	61.4988	39.5371	16.8379	12.3343	21.8548	14.188	22.2253	14.4605	Q9NZL6	RGL1_HUMAN	Ral guanine nucleotide dissociation stimulator-like 1	1
evm.model.contig_199.108	29.8238	29.6595	35.0299	13.535	13.2715	16.2978	10.7025	12.8844	11.261	Q63850	NUP62_MOUSE	Nuclear pore glycoprotein p62	2
evm.model.contig_71.44	15.0193	16.1902	20.4181	16.3258	22.4596	21.8524	42.7512	17.2347	49.2832	Q8R238	SDSL_MOUSE	Serine dehydratase-like	9
evm.model.contig_71.45	20.6276	12.521	26.4085	28.6865	30.9222	34.5709	31.4694	40.796	52.7343	O75962	TRIO_HUMAN	Triple functional domain protein	5
evm.model.contig_483.105	5.68129	7.41503	5.38749	0.896577	1.77993	3.15131	2.12238	1.20085	1.99555	Q9VZW5	FMAR_DROME	FMRFamide receptor	1
evm.model.scaffold_824.8	0.134208	0.151664	0.212951	0.082362	0	1.98977	2.08954	9.35464	0.622748	NA	NA	NA	9
evm.model.contig_199.200	0.0336	0	0	0	0	2.96036	0.642178	8.64931	1.08186	NA	NA	NA	3
evm.model.contig_199.202	0.109258	0.303025	0.068266	0.21742	0	2.41469	0.469975	6.04729	0.957199	NA	NA	NA	3
evm.model.scaffold_530.172	0.128251	0.020081	0	0	0.328118	0.460261	8.10165	7.36778	3.93748	Q8K1T0	TMPS3_MOUSE	Transmembrane protease serine 3	9
evm.model.scaffold_282.159	52.0471	98.1857	49.2639	1.31445	7.70838	21.9508	3.5108	9.6824	9.48799	P85120	DAPLE_XENLA	Protein Daple	1
evm.model.scaffold_31.237	0.712182	0.376857	0.295546	0.164664	0.897174	1.54644	1.76038	6.28493	1.64358	NA	NA	NA	9
evm.model.contig_57.47	4.28475	4.35233	4.42629	5.18125	5.67729	3.02353	11.9525	6.64857	3.90352	NA	NA	NA	9
evm.model.scaffold_85.195	62.7422	95.9282	77.5027	17.7629	22.796	29.0072	21.6886	28.7254	16.7753	O35589	NAB1_MESAU	NGFI-A-binding protein 1	1
evm.model.scaffold_10.138	28.1559	6.11373	25.4537	167.863	138.479	73.7423	74.6394	29.4317	67.8172	NA	NA	NA	7
evm.model.scaffold_10.137	0.57609	0.834706	0.413621	0.125473	0.101129	0.266663	0.11936	0.170813	0.183437	Q5R4U0	CAH10_PONAB	Carbonic anhydrase-related protein 10	1
evm.model.contig_735.14	1.05293	0.833672	1.46431	0.478487	0.830178	5.04416	1.25089	12.1116	3.0162	NA	NA	NA	3
evm.model.contig_707.40	135.049	57.212	193.642	199.108	272.931	237.317	396.196	246.51	194.952	Q91YE8	SYNP2_MOUSE	Synaptopodin-2	5
evm.model.contig_489.3	15.9066	15.7927	8.92592	6.87589	7.90756	6.97654	6.02148	4.84345	5.17425	A7SLC8	NAT9_NEMVE	N-acetyltransferase 9-like protein	2
evm.model.contig_489.1	0.398693	0.234599	0	6.90784	3.34529	1.03109	0.933199	4.08981	9.84127	NA	NA	NA	6
evm.model.contig_276.31	0.165338	0	0.083017	0	0	5.31898	0.577483	13.1474	1.564	NA	NA	NA	3
evm.model.contig_276.30	0	0	0	0	0	3.67602	2.25464	5.46745	0.995951	NA	NA	NA	5
evm.model.contig_276.32	370.145	104.109	551.059	894.147	754.731	1190.37	2141.21	2489.2	1513.43	Q05870	MYSP_SCHJA	Paramyosin	3
evm.model.scaffold_681.524	1.0221	1.06229	1.34058	1.56481	2.07986	2.94631	2.05838	6.07429	1.66092	Q501Q9	MK15_XENLA	Mitogen-activated protein kinase 15	5
evm.model.scaffold_681.528	0.229512	0.055517	0.028688	0.016079	0	1.13022	0.78497	3.42644	0.363667	D3Z4R1	HFM1_MOUSE	Probable ATP-dependent DNA helicase HFM1	3
evm.model.scaffold_681.838	0.107132	0.281105	0.122261	0.060659	0.146388	0.106655	0.563646	1.07938	0.121662	Q9VZW5	FMAR_DROME	FMRFamide receptor	9
evm.model.scaffold_15.34	107.941	134.614	146.092	32.4502	43.4584	42.4412	41.9577	39.6824	26.7209	Q6AXM7	HBS1L_RAT	HBS1-like protein	1
evm.model.scaffold_15.33	58.5226	93.8862	93.5812	21.485	23.2453	25.144	27.2333	27.3133	18.2573	Q9Y450	HBS1L_HUMAN	HBS1-like protein	1
evm.model.scaffold_76.373	1.56465	2.23355	1.66099	4.71985	3.26422	3.67778	2.21406	4.2134	2.87194	Q99LZ3	SLD5_MOUSE	DNA replication complex GINS protein SLD5	7
evm.model.scaffold_104.79	1.85442	1.67232	0.699988	0.161381	0.266323	1.12411	0.185455	0.104131	0.206016	Q9UEE5	ST17A_HUMAN	Serine/threonine-protein kinase 17A	2
evm.model.scaffold_104.78	0.335242	0.644839	0.351017	0.028495	0.036765	0.071989	0.076445	0.029258	0.052017	Q15349	KS6A2_HUMAN	Ribosomal protein S6 kinase alpha-2	1
evm.model.scaffold_288.59	6.1928	2.92613	4.91533	4.19791	3.18185	32.4026	9.03009	62.0008	14.256	Q8R189	PAQRA_MOUSE	Monocyte to macrophage differentiation factor 2	3
evm.model.scaffold_681.784	0.149526	0.100364	0.225863	0.960139	0.204	0.104511	0.666943	1.11026	0.166863	NA	NA	NA	5
evm.model.scaffold_681.785	4.29741	4.14226	1.85524	9.98076	8.53762	10.6583	14.9805	10.946	23.8663	Q9PTS2	DCUP_DANRE	Uroporphyrinogen decarboxylase	5
evm.model.scaffold_43.318	19.3911	14.622	18.7362	104.686	108.374	44.1676	71.1663	49.0544	128.535	NA	NA	NA	6
evm.model.contig_483.223	1.03959	0.977045	0.846119	0.949739	0.948177	10.2678	7.13599	28.1332	5.74923	NA	NA	NA	3
evm.model.scaffold_466.170	0.07398	0.064518	0.055249	0.122586	0.043779	0.077643	0.185315	1.20058	0.023982	P52729	HME2A_XENLA	Homeobox protein engrailed-2-A	9
evm.model.contig_483.226	2.1436	0.614478	1.58015	7.3628	5.8353	5.9281	2.88754	13.8398	7.27825	P60487	PLPP_MOUSE	Pyridoxal phosphate phosphatase	6
evm.model.scaffold_681.897	40.3974	33.0081	33.234	41.0136	46.2014	65.0157	66.1739	60.3903	87.2691	NA	NA	NA	5
evm.model.contig_23.505	7.90455	11.9937	10.8526	4.39669	2.75888	2.91819	1.15235	2.05203	2.15587	P36544	ACHA7_HUMAN	Neuronal acetylcholine receptor subunit alpha-7	2
evm.model.contig_23.502	0.302699	0.035243	0.078725	0.0171	0.027992	4.10016	0.959564	7.94718	1.47409	Q8CDU5	EFHB_MOUSE	EF-hand domain-containing family member B	3
evm.model.contig_23.508	0	0.060549	0	0.03003	0	0.027952	0.035239	0.33466	0.230629	Q8NBP5	MFSD9_HUMAN	Major facilitator superfamily domain-containing protein 9	9
evm.model.contig_113.249	0.76501	0.767913	0.564918	1.8174	0.704982	4.47664	2.00961	9.13427	2.0493	Q640N2	AR13B_MOUSE	ADP-ribosylation factor-like protein 13B	5
evm.model.scaffold_44.130	0	0.026678	0	0.106921	0	0.211758	0.116942	0.299211	0.145223	A5D6U8	ACP7_DANRE	Acid phosphatase type 7	5
evm.model.contig_81.3	0	0.044639	0	0	0	0.239123	0.410017	0.796324	0.181225	NA	NA	NA	9
evm.model.contig_248.252	5.05093	2.47282	6.28731	13.0556	10.8639	6.54937	12.3502	9.48728	11.0984	NA	NA	NA	6
evm.model.contig_248.251	12.2624	15.9626	21.3968	18.5722	20.896	25.9016	24.7663	35.029	22.7861	Q9CR89	ERGI2_MOUSE	Endoplasmic reticulum-Golgi intermediate compartment protein 2	5
evm.model.contig_248.257	0.982201	0.08723	0.117082	0.144386	0.118171	27.8448	18.4112	90.1755	13.2664	Q8VIG3	RSPH1_MOUSE	Radial spoke head 1 homolog	3
evm.model.scaffold_557.381	50.7741	81.1514	36.2525	0.462567	3.48959	13.9817	1.71822	5.36479	5.55524	NA	NA	NA	1
evm.model.contig_795.2	0	0.086259	0.226257	0.036866	0	8.09635	3.56561	21.8776	2.33796	NA	NA	NA	3
evm.model.scaffold_147.345	0.451305	1.36789	0.591972	0.412012	0.270843	17.3969	11.1429	46.8494	7.30395	NA	NA	NA	3
evm.model.scaffold_728.24	5.8456	5.86877	5.01757	6.2259	6.06595	7.91691	7.43151	15.3972	6.23401	O35594	IFT81_MOUSE	Intraflagellar transport protein 81 homolog	3
evm.model.scaffold_249.411	0.199278	0.026993	0	0	0	7.87304	3.40497	32.267	4.61291	A6PWD2	FHAD1_MOUSE	Forkhead-associated domain-containing protein 1	3
evm.model.scaffold_530.160	0.470739	0.444247	0.667353	1.57111	0.736244	1.29375	1.72874	0.896538	1.6163	P50549	ETV1_HUMAN	ETS translocation variant 1	6
evm.model.scaffold_607.178	0.483473	0.187106	0.0754	1.05165	0.335891	3.30411	1.73685	8.77077	1.08769	Q8WXW3	PIBF1_HUMAN	Progesterone-induced-blocking factor 1	3
evm.model.contig_4.213	16.8248	20.1595	19.1828	9.62662	10.5239	10.1131	10.2596	6.24084	3.97059	O15160	RPAC1_HUMAN	DNA-directed RNA polymerases I and III subunit RPAC1	2
evm.model.scaffold_114.71	0.309472	0.11414	0.317213	0.09398	0.02812	0.136881	0.012837	0.03733	0.02119	O16374	GALT1_CAEEL	Beta-1,4-galactosyltransferase galt-1	2
evm.model.contig_709.6	15.262	13.5129	16.4967	26.3761	20.0826	59.0036	25.967	103.886	55.7212	Q8WU67	ABHD3_HUMAN	Phospholipase ABHD3	5
evm.model.contig_186.1	0.998794	1.76072	9.05599	0.660839	0	0.821094	0.220726	0.616065	0.340441	NA	NA	NA	1
evm.model.scaffold_681.82	0.699989	0.354963	0.915602	0.465999	0.172744	0.182205	0.187149	0.106833	0.099796	Q8BXA0	LRFN5_MOUSE	Leucine-rich repeat and fibronectin type-III domain-containing protein 5	2
evm.model.scaffold_249.416	4.63128	0.466139	2.32381	22.2914	12.413	6.09912	8.4975	4.79365	8.94469	Q25011	FANA_CORAP	FMRFamide-activated amiloride-sensitive sodium channel	7
evm.model.contig_154.26	2.23057	0.502294	0.915866	1.05431	11.3488	4.33129	2.51246	38.5045	2.20234	NA	NA	NA	3
evm.model.contig_154.21	2.28473	0.969425	1.81244	0.565804	0.201755	6.44761	6.56522	30.5371	4.30051	Q96AJ1	CLUA1_HUMAN	Clusterin-associated protein 1	9
evm.model.scaffold_76.290	18.8541	23.3446	30.1691	3.02948	3.62976	5.2358	3.83937	3.18055	3.2675	P48542	KCNJ6_MOUSE	G protein-activated inward rectifier potassium channel 2	1
evm.model.contig_48.2	4.07641	3.4136	2.65945	0.792806	1.8174	1.04407	0.38972	0.843663	1.4032	Q0VFI5	GATA_XENTR	Glutamyl-tRNA(Gln) amidotransferase subunit A, mitochondrial	2
evm.model.contig_1086.6	13.0488	10.9316	7.53216	11.3305	14.7916	30.9975	29.0581	42.943	28.4654	O75223	GGCT_HUMAN	Gamma-glutamylcyclotransferase	3
evm.model.contig_1086.5	0.831479	0.921264	0.656939	2.41925	0.884257	3.50887	1.35364	7.03722	1.86159	B3DLE8	SPDLY_XENTR	Protein Spindly	5
evm.model.contig_1086.3	0.694786	0.314736	0	0	2.26881	3.82511	71.1483	70.8903	39.1299	NA	NA	NA	9
evm.model.scaffold_531.197	9.51567	1.57253	0	0.250566	0	232.1	206.349	895.733	132.441	NA	NA	NA	3
evm.model.scaffold_31.524	118.171	194.835	137.122	16.5453	32.1725	32.3471	27.1959	19.6089	13.4666	O14917	PCD17_HUMAN	Protocadherin-17	1
evm.model.contig_71.102	0.032267	0	0	0	0.140701	4.5838	0.80659	14.6925	2.46013	NA	NA	NA	3
evm.model.contig_71.103	98.4129	56.8178	70.4366	157.252	162.398	113.612	111.388	138.698	142.16	Q8WR63	TPM_TRIPS	Tropomyosin	6
evm.model.contig_71.100	7.87222	20.7309	6.60258	49.8384	49.4388	35.8983	49.6966	25.8658	39.6095	Q60716	P4HA2_MOUSE	Prolyl 4-hydroxylase subunit alpha-2	6
evm.model.scaffold_44.214	0.091969	0.367262	0.319709	0	0.050019	2.17396	0.838071	8.65135	1.45067	Q02790	FKBP4_HUMAN	Peptidyl-prolyl cis-trans isomerase FKBP4	9
evm.model.scaffold_76.128	2.60028	0.783998	1.77997	1.76595	1.55678	6.36074	4.77878	15.2653	3.03486	Q4R8V8	CP100_MACFA	Cilia- and flagella-associated protein 100	3
evm.model.scaffold_76.123	62.0271	68.1029	90.3841	14.1438	32.6696	15.2709	21.2537	11.744	14.8422	Q8K5B2	MCFD2_MOUSE	Multiple coagulation factor deficiency protein 2 homolog	2
evm.model.scaffold_76.127	2.18167	1.33038	2.44091	6.2607	5.74004	10.0328	5.1068	15.8889	5.64875	Q80VN0	CP100_MOUSE	Cilia- and flagella-associated protein 100	6
evm.model.scaffold_76.126	42.4102	28.373	49.075	195.172	167.411	122.395	108.882	48.9427	128.291	P28648	CD63_RAT	CD63 antigen	7
evm.model.contig_482.1	0.432461	4.79311	1.18175	0.183722	0.380116	0.227672	0.215308	0.122472	0.340169	P30937	SSR4_RAT	Somatostatin receptor type 4	1
evm.model.contig_482.5	38.9118	18.0065	3.6961	2.79271	0.770765	2.24694	1.15623	0.307474	3.08631	P19222	CBPA2_RAT	Carboxypeptidase A2	1
evm.model.contig_482.6	2.57228	3.77957	3.50149	2.42189	1.81906	1.28497	1.52725	0.928821	1.22205	NA	NA	NA	2
evm.model.contig_482.7	16.3858	24.9171	17.6407	9.28329	10.4063	7.724	7.55371	8.21214	6.94104	O60524	NEMF_HUMAN	Nuclear export mediator factor NEMF	2
evm.model.scaffold_43.109	11.635	12.5556	9.90272	2.61587	2.22	4.24792	3.88702	5.65193	1.62837	Q6GNB7	TCF21_XENLA	Transcription factor 21	1
evm.model.scaffold_743.142	33.5324	15.3657	20.9447	88.8022	191.897	51.2703	101.945	44.9366	47.0787	Q0VC22	NAR5_BOVIN	Ecto-ADP-ribosyltransferase 5	7
evm.model.scaffold_147.487	3.15106	0.189175	0.044103	0.690369	0.153308	86.9391	65.8226	336.135	49.1316	NA	NA	NA	3
evm.model.scaffold_85.117	8.44373	2.80762	8.36215	42.7875	24.5676	15.3918	14.0668	8.43356	19.4918	NA	NA	NA	7
evm.model.scaffold_85.111	0.22333	0.178688	0.09461	0.129877	0.534341	2.58266	1.20826	6.78705	1.23706	P47197	AKT2_RAT	RAC-beta serine/threonine-protein kinase	3
evm.model.contig_71.68	29.704	5.42364	12.9537	40.8715	60.524	71.9876	44.4734	44.5495	23.0547	Q9DBX3	SUSD2_MOUSE	Sushi domain-containing protein 2	7
evm.model.contig_71.61	9.20836	10.9071	12.3625	1.79369	1.15539	5.01499	2.36265	1.49454	3.86279	NA	NA	NA	1
evm.model.scaffold_31.34	3.29386	10.4828	1.72799	3.16642	2.27294	0.96389	0.689786	1.1284	1.20551	NA	NA	NA	2
evm.model.scaffold_282.68	5.95333	12.7046	9.89957	29.9407	65.3449	27.4086	27.0089	16.259	32.8701	NA	NA	NA	7
evm.model.contig_220.9	3.02135	2.07754	2.9174	7.18789	2.19168	4.68355	5.29875	5.29415	3.82588	Q69ZU8	ANKR6_MOUSE	Ankyrin repeat domain-containing protein 6	6
evm.model.contig_263.60	10.4961	7.31191	7.45884	24.0043	26.1948	15.6853	31.3622	10.3722	17.4593	Q6NS19	ERGI1_XENLA	Endoplasmic reticulum-Golgi intermediate compartment protein 1	6
evm.model.contig_263.68	53.5458	56.0311	82.0414	4.86332	9.99835	26.5226	7.7789	4.37946	6.13577	Q9UKN7	MYO15_HUMAN	Unconventional myosin-XV	2
evm.model.contig_74.114	23.1683	26.4621	10.4876	8.26684	15.6006	7.94078	6.94705	8.98435	7.25244	Q08D64	ABCB6_XENTR	ATP-binding cassette sub-family B member 6, mitochondrial	2
evm.model.scaffold_530.118	1.13961	1.13576	1.6093	1.02001	0.673914	7.61984	3.61056	13.8105	2.96046	Q9P2D7	DYH1_HUMAN	Dynein heavy chain 1, axonemal	3
evm.model.scaffold_249.22	2.80705	3.02093	3.3337	2.37525	1.78197	4.49876	5.24087	21.1253	4.48116	NA	NA	NA	9
evm.model.contig_57.64	1.23589	0.661521	0.464151	0.847913	1.5583	11.0802	7.74833	39.1039	5.81796	NA	NA	NA	3
evm.model.contig_57.65	0	0	0.138766	0	1.84285	11.423	4.11305	41.8951	5.78073	NA	NA	NA	3
evm.model.contig_57.66	79.2325	59.7247	146.295	391.09	503.122	190.881	388.479	98.1777	218.115	P62184	CALM_RENRE	Calmodulin	7
evm.model.contig_57.62	11.9672	14.0828	6.77406	14.9903	13.5659	21.2772	13.5508	30.4818	14.725	NA	NA	NA	5
evm.model.scaffold_76.56	26.4899	26.0323	32.2763	24.8045	17.4238	16.6466	11.7147	8.04788	9.17766	O14512	SOCS7_HUMAN	Suppressor of cytokine signaling 7	4
evm.model.scaffold_52.1	46.0507	76.5313	56.8863	2.17365	3.82236	10.3636	3.33345	1.96301	2.52018	NA	NA	NA	1
evm.model.scaffold_408.8	1.95446	0.521809	1.03863	1.22867	2.09442	35.511	11.0325	107.433	16.4013	NA	NA	NA	3
evm.model.scaffold_557.400	98.632	136.152	126.296	40.6332	48.3596	51.0544	46.1393	27.27	30.3829	Q3ZBR5	TTC1_BOVIN	Tetratricopeptide repeat protein 1	2
evm.model.scaffold_557.406	0.333199	0.273948	1.02989	0.418656	0.240468	0.122941	0.173566	0.093363	0.065308	P48058	GRIA4_HUMAN	Glutamate receptor 4	2
evm.model.contig_301.7	2.60314	3.08137	2.31834	0.90534	1.79051	1.01795	1.16309	0.971569	0.729806	Q9Y4C8	RBM19_HUMAN	Probable RNA-binding protein 19	2
evm.model.contig_274.107	137.695	168.677	148.372	50.2738	74.9571	81.0248	49.7294	57.9448	73.7963	P55326	YZG1_CAEEL	Uncharacterized protein F13E6.1	2
evm.model.scaffold_76.356	642.062	712.625	1090.34	1808.61	1595.75	2328.92	4021.78	3331.15	1883.48	P19351	TNNT_DROME	Troponin T, skeletal muscle	5
evm.model.scaffold_397.225	0.456318	0.661425	0.610284	0.776003	0.47275	10.1734	4.68236	24.1617	3.4366	Q9VKV8	CFA20_DROME	Cilia- and flagella-associated protein 20	3
evm.model.scaffold_104.59	1123.32	489.436	1450.11	1052.73	825.776	1453.6	1888.36	1678.84	1429.61	NA	NA	NA	9
evm.model.scaffold_104.50	0.848032	0.732815	1.58298	1.29119	1.0282	0.771702	0.353711	0.455941	0.380742	A0A1B0GTI8	TM272_HUMAN	Transmembrane protein 272	4
evm.model.scaffold_10.94	50.887	93.06	60.1628	15.0961	18.5747	16.7626	15.734	12.6916	12.2739	Q7L273	KCTD9_HUMAN	BTB/POZ domain-containing protein KCTD9	2
evm.model.scaffold_10.95	4.27952	3.02153	7.00744	5.21205	6.50853	7.4545	6.39957	18.2082	7.61052	Q9HCK4	ROBO2_HUMAN	Roundabout homolog 2	3
evm.model.scaffold_282.42	1.52004	0.420335	1.17861	9.06607	7.68368	7.22717	4.10607	8.86337	4.80419	NA	NA	NA	7
evm.model.contig_647.4	7.14612	19.7154	6.40268	1.3339	1.8882	2.17447	2.59359	2.4845	2.96374	NA	NA	NA	1
evm.model.scaffold_10.92	49.565	55.7621	48.0974	25.4164	25.2075	24.0356	19.8366	15.6399	21.4923	NA	NA	NA	2
evm.model.scaffold_249.45	3.69774	7.04661	2.55729	4.03236	4.64415	7.11602	6.57314	18.1315	6.24697	Q99KL7	RAB28_MOUSE	Ras-related protein Rab-28	9
evm.model.scaffold_85.43	2.26729	1.2561	2.68419	7.15113	2.6271	13.7451	11.2262	26.3863	6.29705	Q9DAM1	LRC34_MOUSE	Leucine-rich repeat-containing protein 34	5
evm.model.contig_23.522	31.0818	35.3004	29.8663	38.8466	47.9605	45.9176	55.0156	72.28	53.5024	NA	NA	NA	5
evm.model.scaffold_44.154	29.0235	31.3704	32.1617	42.6155	42.8602	58.1636	43.9604	73.0383	46.0381	Q803I2	ERGI3_DANRE	Endoplasmic reticulum-Golgi intermediate compartment protein 3	5
evm.model.contig_528.84	100.599	83.1191	88.3956	32.717	26.742	37.5365	16.5036	25.359	20.6294	P35570	IRS1_RAT	Insulin receptor substrate 1	2
evm.model.contig_528.81	3.92327	3.84491	3.25517	0.948261	2.31682	9.45183	11.1576	7.28474	10.1325	P20303	GTR1_PIG	Solute carrier family 2, facilitated glucose transporter member 1	9
evm.model.scaffold_408.3	1.28028	0.652451	0.135584	0.765901	0.515194	0.835046	0.478575	5.74114	2.37101	Q6NSI8	K1841_HUMAN	Uncharacterized protein KIAA1841	9
evm.model.contig_183.12	24.6409	31.3962	40.0227	8.51945	8.46102	9.01017	10.6143	11.0935	7.79783	O08849	RGS2_MOUSE	Regulator of G-protein signaling 2	1
evm.model.scaffold_147.633	36.0624	74.1585	45.4763	19.2594	18.2029	21.1632	18.5444	15.7643	15.5377	Q3T186	RPIA_BOVIN	Ribose-5-phosphate isomerase (Fragment)	2
evm.model.scaffold_651.30	2.64783	2.17487	2.90327	4.36332	2.90803	7.16641	3.83618	9.99202	4.76535	Q80WY3	NANO1_MOUSE	Nanos homolog 1	5
evm.model.contig_248.279	0.20874	0.092666	0.093003	0.075019	0.086075	0.330856	0.309294	1.11864	0.812896	Q587J7	TDR12_HUMAN	Putative ATP-dependent RNA helicase TDRD12	9
evm.model.contig_248.275	153.573	180.669	167.573	65.1912	77.2429	55.2625	65.795	53.4864	52.5886	Q7SXR3	MAEA_DANRE	E3 ubiquitin-protein transferase MAEA	2
evm.model.contig_248.276	694.842	1074.4	474.754	53.1334	131.248	416.635	59.1615	26.833	42.9182	NA	NA	NA	2
evm.model.scaffold_681.108	10.6665	9.63186	10.8407	12.0924	16.7278	16.229	20.0264	21.0758	34.0025	NA	NA	NA	3
evm.model.scaffold_627.15	0.093465	0.0202	0.024627	0.065055	0.056069	0.63342	0.545546	1.87528	0.313721	NA	NA	NA	3
evm.model.contig_4.275	1.65405	0.977506	1.398	2.18426	1.93673	2.79438	1.59484	4.21986	1.93929	Q9ULI0	ATD2B_HUMAN	ATPase family AAA domain-containing protein 2B	6
evm.model.contig_4.274	1.75656	1.31121	1.70235	2.18933	2.54822	3.61019	3.09761	5.7536	2.90133	Q6PL18	ATAD2_HUMAN	ATPase family AAA domain-containing protein 2	5
evm.model.contig_4.276	1.2127	1.05526	1.75546	2.12193	2.17296	2.0767	1.91811	4.76139	1.91605	NA	NA	NA	5
evm.model.contig_4.587	6.41941	5.2056	8.13578	4.13567	2.73007	6.24875	2.60344	1.51331	1.48019	NA	NA	NA	4
evm.model.contig_4.582	0.143989	0.039867	0.215993	0.242989	0.081724	0.590041	0.290752	0.875413	1.35844	Q5U239	TM145_XENLA	Transmembrane protein 145	3
evm.model.contig_464.13	8.49592	12.8274	12.9619	0.695563	0.568279	1.61237	0.754417	0.543981	0.149798	P31646	S6A13_RAT	Sodium- and chloride-dependent GABA transporter 2	1
evm.model.contig_464.11	0.750103	0.653767	0.638714	1.22276	0.950299	1.28176	0.827572	2.96405	0.87749	O15078	CE290_HUMAN	Centrosomal protein of 290 kDa	5
evm.model.scaffold_249.241	64.9963	69.9922	63.9772	28.8306	36.1027	39.2402	25.5467	25.9754	24.2209	A1A4J6	ATP9B_BOVIN	Probable phospholipid-transporting ATPase IIB	2
evm.model.contig_483.310	35.8718	49.7854	41.4176	16.2889	17.6563	19.4102	17.7111	15.4059	16.0823	B4NE93	NFU1_DROWI	NFU1 iron-sulfur cluster scaffold homolog, mitochondrial	1
evm.model.scaffold_76.636	0.181853	0.189349	0.492825	0.060503	0.070429	5.35665	5.8263	19.6302	4.10491	NA	NA	NA	9
evm.model.scaffold_397.121	0.265911	1.17312	0.44165	0.177491	0.246841	2.36187	0.922775	7.04538	1.59067	Q9GKR7	DRC9_MACFA	Dynein regulatory complex protein 9	9
evm.model.scaffold_31.299	2.77363	0.473093	0.156289	0.104726	0.014536	74.5182	12.7525	193.605	28.7995	P29341	PABP1_MOUSE	Polyadenylate-binding protein 1	3
evm.model.scaffold_31.290	6.71647	9.86496	8.80352	7.66405	6.83225	18.5231	12.9378	37.8644	13.0118	Q9PTJ6	CTDSL_CHICK	CTD small phosphatase-like protein	3
evm.model.scaffold_147.8	9.35477	17.4554	7.02933	1.27789	1.84738	3.36714	1.52915	1.30092	1.71988	NA	NA	NA	2
evm.model.scaffold_607.14	3.78018	3.87183	3.78063	4.68726	8.73306	6.63758	3.90624	5.28528	10.4297	Q6ZUT9	DEN5B_HUMAN	DENN domain-containing protein 5B	6
evm.model.scaffold_681.482	14.5079	11.5366	17.1774	8.69455	6.28893	8.57062	4.96918	5.81525	5.26273	P16621	LAR_DROME	Tyrosine-protein phosphatase Lar	2
evm.model.scaffold_76.635	18.2385	24.8833	20.3973	9.34961	8.99318	9.52692	7.83807	7.11102	6.78809	Q5XI06	KAT8_RAT	Histone acetyltransferase KAT8	2
evm.model.scaffold_728.88	2.27664	2.63293	2.88364	5.23097	3.49911	2.3423	3.94347	3.65563	5.03632	NA	NA	NA	5
evm.model.scaffold_728.89	0.520018	0.298989	0.749555	1.40683	0.293718	1.1355	0.796404	1.42506	1.51918	NA	NA	NA	5
evm.model.scaffold_940.612	24.4777	10.9178	44.7831	107.915	80.392	75.2794	115.881	156.743	120.852	P21333	FLNA_HUMAN	Filamin-A	5
evm.model.scaffold_940.613	0.056004	0.132149	0	0	0	0.434743	0.615982	4.01958	1.408	NA	NA	NA	9
evm.model.contig_1076.1	0.283876	0.50252	0.329891	0.383228	0.327307	0.943501	2.32994	2.86441	0.966535	NA	NA	NA	9
evm.model.contig_201.1	0	0.094388	0.049838	0.156105	0.365088	0.120874	0.174069	0.37039	0.412854	NA	NA	NA	5
evm.model.contig_773.2	0.645101	0.056591	0	0	0.039063	20.7505	13.3175	50.6337	8.16386	P53775	DLL4_XENLA	Homeobox protein DLL-4	3
evm.model.scaffold_147.5	214.109	314.891	424.232	110.993	130.453	167.432	157.96	138.749	83.6671	P02597	CALMS_CHICK	Calmodulin, striated muscle	1
evm.model.contig_314.21	98.7267	127.053	84.428	34.4073	35.4519	45.3854	35.1671	30.8536	35.4584	O60488	ACSL4_HUMAN	Long-chain-fatty-acid--CoA ligase 4	2
evm.model.contig_314.23	0.444113	0.446588	0.318437	0.863818	0.896788	1.06065	1.53837	2.36382	0.280401	Q9Y210	TRPC6_HUMAN	Short transient receptor potential channel 6	5
evm.model.scaffold_557.184	13.4887	7.03322	9.29379	21.6043	27.6221	17.8742	16.6633	12.8571	18.3682	Q14562	DHX8_HUMAN	ATP-dependent RNA helicase DHX8	7
evm.model.scaffold_43.120	0.607662	0.310574	0.41169	0.976356	0.264361	5.01884	1.07426	13.1806	1.94686	P0C6F1	DYH2_MOUSE	Dynein heavy chain 2, axonemal	3
evm.model.scaffold_743.98	3.88742	4.53392	4.25935	3.24225	3.89789	5.11478	6.00132	14.7212	4.01183	Q8NI36	WDR36_HUMAN	WD repeat-containing protein 36	9
evm.model.scaffold_728.30	392.233	432.358	338.899	564.228	423.759	864.089	564.811	1033.22	624.879	Q78P75	DYL2_RAT	Dynein light chain 2, cytoplasmic	5
evm.model.scaffold_76.634	3.33082	2.39027	2.31672	3.4489	3.28411	4.20271	3.65711	9.26073	4.35799	NA	NA	NA	3
evm.model.scaffold_85.415	5.72961	5.26289	4.47495	0.359151	0.444437	2.62585	0.523817	0.106009	0.393962	Q804X9	OPN4A_GADMO	Melanopsin-A	2
evm.model.scaffold_147.605	1.02286	1.00105	1.13576	0.338709	0.19992	0.346748	0.273578	0.291692	0.296695	NA	NA	NA	1
evm.model.scaffold_31.108	16.2132	18.7368	15.8675	38.6358	36.1764	28.3724	38.544	33.4945	42.7233	NA	NA	NA	6
evm.model.contig_74.136	1881.5	1981.64	1589.28	684.986	885.16	753.679	802.137	610.428	687.571	P18621	RL17_HUMAN	60S ribosomal protein L17	2
evm.model.contig_263.48	3.70501	0.970589	1.70451	9.02045	6.63915	6.42938	5.93339	14.3065	6.29584	NA	NA	NA	6
evm.model.contig_263.41	0.124886	0.06244	0.0976	0.066645	0.200544	1.01151	0.660008	3.64256	1.48888	Q13362	2A5G_HUMAN	Serine/threonine-protein phosphatase 2A 56 kDa regulatory subunit gamma isoform	3
evm.model.scaffold_249.426	4.64542	6.29207	5.43859	6.18448	7.04315	15.1054	6.93321	26.1407	8.81293	Q9WV06	ANKR2_MOUSE	Ankyrin repeat domain-containing protein 2	5
evm.model.scaffold_31.217	0.564524	0.778722	0.584832	2.46316	0.62412	2.29812	0.681352	4.25104	1.90742	Q9VCX1	RGS_DROME	Regulator of G-protein signaling loco	5
evm.model.contig_4.40	0.099252	0.236085	0.083115	0.350222	0.116754	0.727328	0.185778	1.87435	0.263022	NA	NA	NA	3
evm.model.contig_4.43	1.75067	1.38074	0.928295	2.97001	2.3827	5.42291	2.0542	15.4037	3.5033	Q8BKE9	IFT74_MOUSE	Intraflagellar transport protein 74 homolog	3
evm.model.contig_4.42	1.08981	1.28081	0.699357	2.19003	2.28783	4.34007	2.7381	10.7444	2.79277	Q96LB3	IFT74_HUMAN	Intraflagellar transport protein 74 homolog	5
evm.model.contig_4.646	1.689	2.07219	1.01159	1.64367	1.31248	3.69402	7.03986	8.94726	2.14418	Q9P2K1	C2D2A_HUMAN	Coiled-coil and C2 domain-containing protein 2A	9
evm.model.contig_754.12	3.48263	2.7016	1.93648	1.28547	1.57384	5.17031	4.4454	16.8767	3.91394	Q06443	WNT5B_AMBME	Protein Wnt-5b	9
evm.model.scaffold_147.590	7.80803	7.11572	6.56368	0.763637	1.49205	4.88432	1.4342	0.973712	1.31681	NA	NA	NA	2
evm.model.scaffold_147.366	0.880869	0.627096	0.979959	2.12287	1.51971	1.64238	1.88934	1.73685	1.08601	Q18321	DAF37_CAEEL	G-protein coupled receptor daf-37	6
evm.model.contig_500.188	118.713	83.9666	140.368	38.444	50.2278	54.548	51.3195	37.8543	46.3783	NA	NA	NA	1
evm.model.scaffold_743.93	60.0943	61.519	72.0953	24.7757	22.2092	28.6699	25.876	21.4115	19.8632	Q641Z6	EHD1_RAT	EH domain-containing protein 1	2
evm.model.contig_500.183	4.5171	8.7944	5.66615	1.1837	0.872554	1.34114	0.752026	0.586462	0.447552	NA	NA	NA	2
evm.model.contig_500.185	1.92803	0.1237	5.16298	108.287	57.43	17.1493	37.9342	7.55232	11.125	Q61830	MRC1_MOUSE	Macrophage mannose receptor 1	8
evm.model.contig_500.186	4.34404	2.85169	17.0386	33.5148	28.4833	28.6349	26.3227	18.8318	153.841	P34927	ASGR1_MOUSE	Asialoglycoprotein receptor 1	3
evm.model.scaffold_249.720	96.5399	106.984	65.8297	35.735	38.9763	47.7926	23.7716	19.0395	29.858	D3ZAA9	MPP2_RAT	MAGUK p55 subfamily member 2	2
evm.model.scaffold_249.726	6.68624	4.41104	9.92716	8.25404	8.55337	9.49744	12.6368	11.931	10.7346	Q8BZ25	ANKK1_MOUSE	Ankyrin repeat and protein kinase domain-containing protein 1	3
evm.model.contig_771.3	33.8262	10.5086	34.7323	76.503	27.0368	72.8164	33.6669	68.8708	51.1959	Q80TB8	VAT1L_MOUSE	Synaptic vesicle membrane protein VAT-1 homolog-like	6
evm.model.scaffold_557.421	0.440579	0.442501	0.329081	0.537997	0.374413	3.59725	0.737041	8.94397	1.42342	Q9JLI7	SPAG6_MOUSE	Sperm-associated antigen 6	3
evm.model.scaffold_557.427	705.026	793.203	313.782	304.496	231.394	394.152	94.5488	214.505	294.581	Q96JQ5	M4A4A_HUMAN	Membrane-spanning 4-domains subfamily A member 4A	2
evm.model.contig_299.42	7.55652	7.07562	14.1039	16.1169	9.1387	11.8793	12.1433	17.7528	19.4921	NA	NA	NA	3
evm.model.scaffold_681.876	0.991881	0.561612	0.521934	7.73881	1.10664	5.94787	3.40486	12.7728	4.94028	Q9N0X0	AURKB_PIG	Aurora kinase B	5
evm.model.scaffold_681.874	0.076344	0.012171	0	0.039683	0	0.411404	0.603566	2.40158	0.271652	O43663	PRC1_HUMAN	Protein regulator of cytokinesis 1	9
evm.model.scaffold_681.872	0.2503	0.07944	0.15743	0.164868	0.068315	2.64326	0.774377	6.47878	1.39268	Q99K43	PRC1_MOUSE	Protein regulator of cytokinesis 1	3
evm.model.scaffold_681.873	0.016788	0.01209	0.036948	0.06339	0	2.41156	10.3136	1.47316	34.2152	B3EWZ3	CADN_ACRMI	Coadhesin (Fragment)	9
evm.model.scaffold_397.191	0.282617	0.346824	0.23824	0.178884	0.173171	2.39902	0.886867	8.93287	1.41579	Q9NU02	ANKE1_HUMAN	Ankyrin repeat and EF-hand domain-containing protein 1	3
evm.model.scaffold_85.72	4.48241	2.61755	4.44608	13.6758	6.00364	9.48536	8.4154	10.4591	7.29392	NA	NA	NA	6
evm.model.scaffold_466.95	0	0	0	0.019445	0	0.592675	0.345384	1.76927	0.315164	Q0IIY2	WSCD1_XENTR	WSC domain-containing protein 1	3
evm.model.scaffold_651.10	0.5396	0.607001	0.110189	0.468717	0.054605	5.05846	1.46464	15.0273	2.07422	P0CG67	UBB_GORGO	Polyubiquitin-B	3
evm.model.contig_248.219	128.764	172.129	216.395	10.8354	65.8952	96.9853	45.3271	36.2486	54.8043	O97562	UCP2_PIG	Mitochondrial uncoupling protein 2	2
evm.model.contig_248.218	106.236	138.889	187.225	8.46171	51.0692	82.2589	37.3785	31.9823	49.4291	P70406	UCP2_MOUSE	Mitochondrial uncoupling protein 2	2
evm.model.contig_248.213	8.0282	11.4253	8.15943	11.9028	12.0369	11.8976	17.1987	15.9919	13.7966	Q62896	BET1_RAT	BET1 homolog	5
evm.model.contig_24.1	0.031729	0.020243	0	0	0	1.41434	0.320463	3.22858	0.730862	NA	NA	NA	3
evm.model.contig_24.5	15.7021	14.4739	29.2636	29.2532	33.9823	30.2449	37.8892	44.526	45.1663	Q5BJJ5	HDHD2_DANRE	Haloacid dehalogenase-like hydrolase domain-containing protein 2	5
evm.model.scaffold_681.122	0.566245	0.34583	0.40338	0.423073	4.83111	4.75975	1.7018	11.0341	2.13074	Q8TD57	DYH3_HUMAN	Dynein heavy chain 3, axonemal	5
evm.model.scaffold_681.123	0.741117	0.230288	0.008759	0.158015	4.3601	4.62837	0.919363	11.8854	1.86301	Q8BW94	DYH3_MOUSE	Dynein heavy chain 3, axonemal	5
evm.model.scaffold_104.300	0.310862	0.140582	0.082159	0.371514	0.505245	4.86561	1.34231	6.47307	1.75969	Q641X6	MORN1_RAT	MORN repeat-containing protein 1	5
evm.model.scaffold_104.306	0.122794	0.154849	0.200443	0.023972	0	0.081516	0.004075	0	0.0289	A4IIW0	MB212_XENTR	Protein mab-21-like 2	2
evm.model.contig_828.5	1.02217	0.762654	0.768976	3.13455	0.290997	2.52198	1.22148	9.39747	6.55778	P17970	KCNAB_DROME	Potassium voltage-gated channel protein Shab	3
evm.model.contig_113.188	0	0	0	0	7.47096	5.51574	4.12998	4.41619	0	NA	NA	NA	7
evm.model.contig_113.187	18.7785	21.1196	14.1109	9.52699	8.44473	6.37535	4.98095	4.64047	6.61775	NA	NA	NA	2
evm.model.contig_4.255	1.31434	1.21432	2.33598	2.86934	1.99187	3.51749	2.3392	2.3157	3.28687	NA	NA	NA	6
evm.model.contig_4.258	2.39133	2.84056	1.25331	1.57465	3.47447	19.8974	4.93344	31.3223	10.5815	Q5M7F8	F16CA_XENLA	Protein FAM166C A	5
evm.model.contig_199.182	1.78652	0.936189	1.58617	2.46208	2.01018	3.8956	2.163	10.6785	2.65571	Q7ZXF5	FACR1_XENLA	Fatty acyl-CoA reductase 1	3
evm.model.contig_199.180	0.053877	0	0.034002	0	0	4.36913	1.98935	10.2785	1.37941	NA	NA	NA	3
evm.model.contig_113.59	0.094523	0	3.5835	28.3595	5.47613	85.7976	31.577	11.5414	16.2431	NA	NA	NA	7
evm.model.contig_113.56	9.53596	8.81036	6.09234	7.32497	8.73029	9.79632	6.32848	25.6479	10.577	Q9D2H2	KAD7_MOUSE	Adenylate kinase 7	9
evm.model.contig_113.53	0.042931	0.359043	0.066339	0.018742	0.179721	1.27131	0.386519	3.0481	0.370538	NA	NA	NA	3
evm.model.scaffold_41.98	0.455827	0.037516	0	0.014596	0	13.2137	8.77215	39.5722	4.43546	NA	NA	NA	3
evm.model.scaffold_85.353	88.3887	117.023	112.86	28.0687	35.2176	74.277	39.5567	30.7406	41.6524	Q9CX98	CP2U1_MOUSE	Cytochrome P450 2U1	2
evm.model.scaffold_249.268	0.255383	0.062262	0.754402	0.925884	1.95457	1.12664	1.84011	1.37434	3.37536	P83758	DMT3A_DANRE	Doublesex- and mab-3-related transcription factor 3a	5
evm.model.contig_23.303	0.035237	0.11662	0.003651	0.228373	0.118915	0.660724	0.215665	2.38314	0.656532	NA	NA	NA	3
evm.model.contig_23.309	0.106603	0	0.134119	0	0.057064	1.74357	0.220296	7.49941	1.18276	NA	NA	NA	3
evm.model.contig_786.11	29.9198	20.2741	34.2896	89.6347	56.1526	41.0921	51.8367	68.1217	32.1603	P15103	GLNA_BOVIN	Glutamine synthetase	7
evm.model.contig_786.16	1.05185	0.943528	1.07678	6.10083	0.929754	6.52967	3.28902	11.7019	6.12285	NA	NA	NA	5
evm.model.scaffold_85.88	0.146884	0.299901	0.580974	1.85399	1.10873	0.666143	0.893548	1.21428	0.687082	Q0VC92	MGN2_BOVIN	Protein mago nashi homolog 2	7
evm.model.scaffold_466.99	10.0545	13.6856	23.0233	7.57256	8.75391	6.95711	4.59339	6.32184	7.22183	Q5XHF8	VIP2_XENLA	Inositol hexakisphosphate and diphosphoinositol-pentakisphosphate kinase 2	2
evm.model.scaffold_85.399	0.572622	0.335994	0.750665	0.470717	0.310269	0.255234	0.186154	0.219306	0.198328	NA	NA	NA	2
evm.model.contig_486.2	0.663503	0.26261	0.49967	0.020672	0.20912	0	0.113148	0.011795	0.052356	Q29H55	MB21L_DROPS	Protein mab-21-like	1
evm.model.contig_486.3	0.691617	0.427901	0.577655	0.231794	0.114962	0.180021	0.219345	0	0.047593	A4IIW0	MB212_XENTR	Protein mab-21-like 2	2
evm.model.scaffold_531.153	1204.98	1379.9	1353.58	372.704	998.27	326.52	331.318	421.016	324.19	P62630	EF1A1_RAT	Elongation factor 1-alpha 1	2
evm.model.scaffold_531.150	124.474	103.295	116.178	164.335	234.636	213.076	337.844	418.533	293.615	P08113	ENPL_MOUSE	Endoplasmin	3
evm.model.contig_23.90	4.23741	2.87525	4.15356	4.32276	3.75951	12.848	4.16621	24.7065	5.68666	Q16720	AT2B3_HUMAN	Plasma membrane calcium-transporting ATPase 3	5
evm.model.contig_23.94	38.9283	29.825	34.4397	16.6513	15.6081	17.4984	11.467	13.0195	14.2511	Q0KL00	PIEZ1_RAT	Piezo-type mechanosensitive ion channel component 1	2
evm.model.contig_150.4	24.3587	25.6974	33.5201	12.303	10.8996	9.86021	7.50241	10.4339	8.24606	Q7ZWY2	PIHD1_XENLA	PIH1 domain-containing protein 1	2
evm.model.scaffold_681.606	5.43295	3.79824	5.6408	7.24693	5.48201	10.6585	6.00045	21.4744	7.60029	Q24323	SEM2A_DROME	Semaphorin-2A	5
evm.model.scaffold_681.601	0.094677	0.206579	0.30548	0.330975	0.268423	0.122107	0.900653	1.26906	0.155905	Q24563	DOPR2_DROME	Dopamine receptor 2	9
evm.model.scaffold_43.133	0.05869	0.013165	0.000637	0	0	4.03945	0.503924	10.2754	1.77462	NA	NA	NA	3
evm.model.contig_500.126	0.100955	0.136561	0.107771	0	0	2.36471	1.92462	5.51174	0.871857	P51955	NEK2_HUMAN	Serine/threonine-protein kinase Nek2	3
evm.model.contig_660.77	15.4896	19.3346	14.6292	9.57814	7.19748	9.76285	3.63256	7.75356	6.97461	NA	NA	NA	2
evm.model.contig_660.74	0.863418	0.567908	0.613696	1.19806	0.759092	1.68428	0.74258	3.92021	0.877527	Q32KV4	DC2L1_BOVIN	Cytoplasmic dynein 2 light intermediate chain 1	5
evm.model.contig_660.71	1.51522	0.939249	2.10437	0.214838	1.31979	6.55546	3.47058	11.8719	5.14841	P48060	GLIP1_HUMAN	Glioma pathogenesis-related protein 1	3
evm.model.scaffold_249.24	29.6935	15.9898	35.1843	11.9859	11.3343	20.2061	9.08481	10.848	7.91721	P23583	MYC_PANTR	Myc proto-oncogene protein	2
evm.model.contig_71.22	0.970459	1.47988	0.755787	0.82018	4.85873	7.31283	1.85847	22.2467	2.87778	Q9D6P8	CALL3_MOUSE	Calmodulin-like protein 3	3
evm.model.contig_71.23	0	0	0	0	0	1.64675	0.61158	3.16278	0.357218	Q9WTT2	CLPB_RAT	Caseinolytic peptidase B protein homolog	3
evm.model.scaffold_147.440	14.7417	23.4387	14.3476	2.92502	4.33654	5.48916	3.05922	2.2714	3.20665	NA	NA	NA	2
evm.model.contig_207.348	0.144644	0.159929	0.226031	0.17155	0.238701	1.16804	0.598873	2.63786	0.853715	Q9VCX1	RGS_DROME	Regulator of G-protein signaling loco	3
evm.model.contig_207.345	2.73778	0.981097	2.32974	2.14411	2.32957	5.90706	4.28745	13.4307	3.49175	NA	NA	NA	3
evm.model.contig_199.118	32.7146	37.5525	43.5355	9.2654	12.107	9.67434	10.8175	11.2986	7.56654	NA	NA	NA	1
evm.model.contig_619.3	9.35911	19.495	10.7914	4.60447	7.41616	4.98461	5.81844	4.68177	3.74716	Q2HJ56	PWP1_BOVIN	Periodic tryptophan protein 1 homolog	2
evm.model.contig_248.59	0.237307	0.004313	0.041571	0.106375	0.291458	4.0555	1.5879	16.8143	2.49012	Q8JIR2	VM3HA_PROFL	Zinc metalloproteinase/disintegrin-like HR1a	3
evm.model.scaffold_531.206	0.467609	0.353037	0.466041	0.467252	0.338621	1.14319	0.332054	3.32531	0.910915	Q6INC1	TT21B_XENLA	Tetratricopeptide repeat protein 21B	3
evm.model.contig_93.68	0.090528	0.020494	0	0	0.099979	0.585521	0.128045	1.67121	0.288504	NA	NA	NA	3
evm.model.scaffold_31.121	13.9596	17.8064	19.2257	7.35356	9.58336	6.24205	6.75685	5.97166	6.41623	Q5XGY1	TSR1_XENLA	Pre-rRNA-processing protein TSR1 homolog	2
evm.model.scaffold_31.126	53.7974	102.057	71.5834	7.93266	6.61433	8.2515	8.42133	10.976	5.72223	NA	NA	NA	1
evm.model.scaffold_31.128	1.21817	1.38225	0.851146	1.29207	0.543811	4.00643	3.70642	9.98972	2.49818	B2RC85	R10B2_HUMAN	Radial spoke head 10 homolog B2	3
evm.model.contig_263.29	0.453553	0.118298	0.172833	0.461483	1.83329	15.4492	10.6106	39.2243	8.37029	NA	NA	NA	3
evm.model.contig_263.24	34.7766	34.9051	2.82416	0.01543	0.058723	0.076086	0	0.037803	0.061895	Q04721	NOTC2_HUMAN	Neurogenic locus notch homolog protein 2	1
evm.model.scaffold_681.825	5.84919	6.7485	3.54488	8.86041	8.46463	26.4146	14.4646	52.9023	12.9041	Q6Q7X9	KLH31_DANRE	Kelch-like protein 31	5
evm.model.scaffold_31.73	0.914676	0.266689	0.085109	0.057081	0.1735	28.9103	7.61789	87.2198	11.35	P98133	FBN1_BOVIN	Fibrillin-1	3
evm.model.scaffold_10.195	21.5752	61.9944	4.33151	0.074864	0.130504	0.098284	0.03471	0.249207	1.02713	P79098	AMPN_BOVIN	Aminopeptidase N	1
evm.model.scaffold_10.190	4.7069	1.43595	3.51582	8.75509	30.6875	8.58779	21.2613	5.63575	7.15124	Q9JLC8	SACS_MOUSE	Sacsin	7
evm.model.scaffold_10.191	4.58291	4.43539	4.0882	17.2444	37.4289	9.74549	51.8807	8.30303	17.4488	Q9NZJ4	SACS_HUMAN	Sacsin	6
evm.model.contig_486.13	46.3951	40.8011	58.112	71.1101	57.6034	76.3666	81.4596	109.554	57.0009	Q9UIK4	DAPK2_HUMAN	Death-associated protein kinase 2	5
evm.model.contig_4.64	0.469142	0.083449	0	0.036022	0.025059	14.068	4.95179	47.1089	7.00062	NA	NA	NA	3
evm.model.contig_4.628	0.098774	0.075738	0.218115	0.242193	0.223998	0.568855	0.258075	1.19461	0.230376	Q9ULI1	NWD2_HUMAN	NACHT and WD repeat domain-containing protein 2	5
evm.model.contig_93.65	139.611	166.709	208.454	64.7575	62.9071	64.7362	82.0185	62.2822	39.8591	NA	NA	NA	1
evm.model.contig_483.298	34.2862	39.1258	46.3379	14.7478	19.2642	15.7304	17.2365	15.6034	14.2556	Q2TBK8	SPN1_BOVIN	Snurportin-1	1
evm.model.contig_483.297	19.4761	31.8954	42.5789	3.44224	14.4277	11.3342	8.27086	5.10566	10.324	NA	NA	NA	2
evm.model.contig_483.295	1.31723	0.898187	1.161	0.333351	3.15614	8.39875	3.30029	27.4633	7.10811	Q5R9H4	A1CF_PONAB	APOBEC1 complementation factor	3
evm.model.scaffold_76.9	0.702708	0.700192	0.890854	2.82891	1.94521	24.4613	7.14211	3.63797	1.46492	P52020	ERG1_RAT	Squalene monooxygenase	7
evm.model.contig_93.67	0.371689	0.414436	0.481994	0.130946	0.705537	5.76225	2.56488	12.7258	2.40994	NA	NA	NA	3
evm.model.scaffold_249.707	0.512439	0.12926	0.100006	0.127665	0.098433	8.38201	5.44487	27.7052	3.46169	Q5Q0U5	SGK1_FUNHE	Serine/threonine-protein kinase Sgk1	3
evm.model.scaffold_249.701	34.6429	7.60621	65.7833	248.26	220.087	211.292	485.176	369.387	439.011	Q24799	MYPH_ECHGR	Myophilin	5
evm.model.scaffold_607.59	0.479832	0.342865	0.265484	0.696879	0.49285	1.19357	1.06569	2.82931	0.999889	A8MT70	ZBBX_HUMAN	Zinc finger B-box domain-containing protein 1	3
evm.model.scaffold_681.881	4.35404	0	1.47715	0	0	0	0	0	0	NA	NA	NA	1
evm.model.scaffold_104.94	0.77657	0.599495	0.756838	1.64256	0.746478	2.70271	2.82983	10.1597	2.13987	Q6NZQ0	CC189_MOUSE	Coiled-coil domain-containing protein 189	3
evm.model.scaffold_104.93	2.33696	3.2454	4.04553	0.736691	1.1862	1.01922	0.657761	0.443547	0.688193	Q8SWR3	SPR_DROME	Sex peptide receptor	2
evm.model.scaffold_557.444	6.41181	4.02564	7.75479	22.8506	60.1609	11.6339	31.1745	4.61586	15.5756	Q25464	FP2_MYTGA	Adhesive plaque matrix protein 2	7
evm.model.contig_1016.1	14.3	9.42469	1.64721	5.39751	0.205875	0.436185	0.48187	0.293034	0.788992	G5ED00	ZIG8_CAEEL	Zwei Ig domain protein zig-8	2
evm.model.contig_299.69	14.7971	13.2487	12.1536	18.6196	16.5493	20.1536	27.3337	19.8567	23.1491	A1ZAX0	CCH1R_DROME	Neuropeptide CCHamide-1 receptor	5
evm.model.contig_299.60	27.7178	62.6744	38.0943	10.6472	13.9478	17.4461	9.38293	12.3082	11.7927	Q3MHQ7	TM86A_BOVIN	Lysoplasmalogenase-like protein TMEM86A	2
evm.model.contig_48.31	0.586976	0.83421	0.247366	0.584762	0.615691	5.92978	2.4124	17.3485	3.10767	Q96LQ0	PPR36_HUMAN	Protein phosphatase 1 regulatory subunit 36	3
evm.model.scaffold_681.898	0.590405	0.29213	0	0.087412	0.170542	28.0357	18.2017	80.7293	13.7968	Q7ZYD5	SCMC2_XENLA	Calcium-binding mitochondrial carrier protein SCaMC-2	3
evm.model.contig_770.7	1.10545	0.285768	0.549829	1.49558	1.32343	3.34007	1.94419	7.2459	1.00064	P28472	GBRB3_HUMAN	Gamma-aminobutyric acid receptor subunit beta-3	5
evm.model.scaffold_85.419	7.90388	5.88629	2.61245	9.51452	5.99283	17.918	8.10492	41.4936	12.0703	NA	NA	NA	3
evm.model.contig_770.3	173.348	157.255	134.67	10.0311	21.7066	30.0789	10.2808	28.9212	12.9088	NA	NA	NA	1
evm.model.scaffold_85.271	6.12296	7.10867	4.64407	6.99074	5.66786	8.05444	10.5452	15.2791	8.31667	P48809	RB27C_DROME	Heterogeneous nuclear ribonucleoprotein 27C	3
evm.model.contig_819.13	3.15319	0.326941	1.11515	0.216996	1.32696	6.4597	3.66909	22.3196	5.25055	D3ZWE7	HORM1_RAT	HORMA domain-containing protein 1	9
evm.model.scaffold_85.139	0.701342	0.199106	0.318472	3.74412	0.462052	8.99342	1.73521	21.5383	4.45368	P62283	ASPM_AOTVO	Abnormal spindle-like microcephaly-associated protein homolog	5
evm.model.contig_1089.9	4.33868	13.2479	7.05454	6.37189	8.39976	3.00476	2.55821	1.2349	1.56808	Q9UPN9	TRI33_HUMAN	E3 ubiquitin-protein ligase TRIM33	4
evm.model.contig_1089.7	0.062986	0.043732	0	0.04644	0	0.982701	0.217448	3.10518	0.401643	Q9HCJ3	RAVR2_HUMAN	Ribonucleoprotein PTB-binding 2	3
evm.model.contig_1089.6	2.34912	2.61972	3.0649	0.164586	0.169842	1.57945	0.0895	0	0.356256	NA	NA	NA	2
evm.model.scaffold_41.173	11.1312	9.67819	10.1567	33.3649	27.4411	20.8707	23.5554	21.3189	32.1548	NA	NA	NA	6
evm.model.scaffold_41.174	0.863423	0.789494	0	0.959324	0.507166	3.01581	1.60719	10.54	1.73799	Q7L8A9	VASH1_HUMAN	Tubulinyl-Tyr carboxypeptidase 1	3
evm.model.scaffold_41.175	1.11105	0.558614	1.17479	1.16891	0.897052	3.39064	2.3749	10.374	2.52526	Q8IN35	SIFAR_DROME	Neuropeptide SIFamide receptor	3
evm.model.scaffold_728.17	0.23144	0.124213	0.045234	0	0.136999	0.47912	0.237352	3.14577	0.499436	NA	NA	NA	9
evm.model.contig_1012.24	0.523258	0.4127	0.176831	0.435106	2.18471	2.6123	1.43154	8.03177	1.48583	Q8NA56	TTC29_HUMAN	Tetratricopeptide repeat protein 29	5
evm.model.contig_1012.27	0.194842	0.050766	0.259897	1.66574	0.421706	0.936263	0.60791	0.84134	1.06263	Q9Z340	PARD3_RAT	Partitioning defective 3 homolog	6
evm.model.contig_248.230	0.330774	0	0	62.7732	0.608147	5.71593	36.267	59.8287	15.558	P20849	CO9A1_HUMAN	Collagen alpha-1(IX) chain	5
evm.model.contig_248.233	1.61725	1.22521	1.56241	0.6214	0.396203	6.71378	3.86219	23.4646	4.65076	Q95YJ5	TXND3_CIOIN	Thioredoxin domain-containing protein 3 homolog	9
evm.model.scaffold_104.325	33.0714	45.318	36.7315	14.1881	19.2118	20.6639	15.9136	17.9912	10.1923	Q13231	CHIT1_HUMAN	Chitotriosidase-1	2
evm.model.contig_165.66	162.683	114.042	220.536	216.387	175.183	269.793	275.737	259.233	550.767	P29190	PCKG_HAECO	Phosphoenolpyruvate carboxykinase [GTP]	3
evm.model.contig_464.55	3.09416	2.25182	3.10715	2.4976	3.82837	45.7418	12.6424	102.79	18.7698	Q5R5C1	UROM_PONAB	Uromodulin	3
evm.model.contig_113.75	0.085485	0.060486	0.051122	0	0.113514	1.78257	0.53691	4.75599	1.10153	Q99088	LDLR2_XENLA	Low-density lipoprotein receptor 2	3
evm.model.contig_113.74	0.048903	0.013224	0.048402	0	0	2.0148	0.632058	6.07241	0.959001	O08999	LTBP2_MOUSE	Latent-transforming growth factor beta-binding protein 2	3
evm.model.contig_113.77	1.60875	0.52127	3.05938	10.9768	9.81913	5.60574	4.12533	3.92572	13.5498	Q9Z139	ROR1_MOUSE	Inactive tyrosine-protein kinase transmembrane receptor ROR1	6
evm.model.scaffold_397.1	0.508256	0.757957	0.582117	0.753401	0.463655	1.23284	1.07468	6.03115	1.04333	NA	NA	NA	9
evm.model.scaffold_249.479	1.18947	0.85443	0.571553	5.12619	1.09608	4.93841	2.63658	7.25241	3.58301	NA	NA	NA	6
evm.model.scaffold_85.278	65.5364	58.8965	70.6168	22.986	23.3053	22.8356	16.6385	11.5379	12.2506	P08266	RPB2_DROME	DNA-directed RNA polymerase II subunit RPB2	2
evm.model.scaffold_288.131	44.6541	45.3885	34.614	5.4939	6.11605	25.9198	8.61205	4.64324	11.557	Q9VCA2	ORCT_DROME	Organic cation transporter protein	2
evm.model.scaffold_681.773	260.312	734.924	303.205	18.0123	36.5513	36.3605	29.0354	16.6613	13.2878	Q4R372	FBX25_MACFA	F-box only protein 25	1
evm.model.contig_23.361	0.132736	0	0.03391	1.14314	0.216595	0.515138	0.566856	3.06153	0.396274	NA	NA	NA	5
evm.model.scaffold_397.3	50.1369	32.9388	50.8443	15.6826	19.4013	18.0899	16.811	18.431	12.9647	P20905	5HT1R_DROME	5-hydroxytryptamine receptor 1	1
evm.model.contig_57.2	5.37098	3.64919	1.60931	1.27516	1.61495	36.1764	12.8167	83.078	21.0069	P08003	PDIA4_MOUSE	Protein disulfide-isomerase A4	3
evm.model.scaffold_76.141	33.8482	31.5198	34.7067	15.5084	15.5154	14.1775	13.6279	13.708	12.0785	Q76LW2	H6ST2_CHICK	Heparan-sulfate 6-O-sulfotransferase 2	2
evm.model.contig_154.44	41.3924	20.6515	22.194	34.8363	19.6561	18.2103	6.39497	13.9475	12.3094	Q8NDA2	HMCN2_HUMAN	Hemicentin-2	4
evm.model.scaffold_249.652	629.806	455.067	751.74	1193.29	1431.14	1410.78	2044.24	2117.44	1599.42	Q7M3Y3	TNNI_CHLNI	Troponin I	5
evm.model.contig_500.177	44.9534	17.2984	64.679	23.944	19.1494	17.0521	18.6463	15.8618	14.2478	P21817	RYR1_HUMAN	Ryanodine receptor 1	2
evm.model.scaffold_557.383	158.573	199.262	154.21	43.6841	69.8397	59.4527	44.7129	26.5448	32.1539	NA	NA	NA	2
evm.model.scaffold_397.7	0.206496	0	0.088847	0.043244	0.104149	6.6968	1.46254	18.2745	2.9584	Q86YT5	S13A5_HUMAN	Solute carrier family 13 member 5	3
evm.model.scaffold_249.656	0.332096	0.122053	0.636146	0.767268	3.98316	7.11606	1.88718	0.517187	12.0364	NA	NA	NA	6
evm.model.scaffold_249.654	0.410506	0.15597	0.771925	0.759614	3.12668	8.76683	4.12595	0.630284	1.88246	NA	NA	NA	7
evm.model.scaffold_681.443	0.316052	0.114222	0	0.129707	0.087867	0.288311	0.844427	1.19795	0.326489	NA	NA	NA	9
evm.model.scaffold_681.441	0.931653	0.463977	0.481249	0.950688	0.579246	2.31005	1.61053	4.9324	1.36228	Q8BS45	IFT56_MOUSE	Intraflagellar transport protein 56	3
evm.model.contig_725.4	0.055007	0	0.089114	0	0	0.851612	0.129313	5.75342	0.778829	NA	NA	NA	9
evm.model.scaffold_397.6	2.10696	1.8582	1.58213	3.82658	3.72887	3.01505	3.20429	3.098	2.77203	Q9VR81	NAGA_DROME	N-acetylglucosamine-6-phosphate deacetylase	7
evm.model.scaffold_466.101	0	0.02944	0	0.052974	0	0.071615	0.121451	0.168506	0.077217	NA	NA	NA	3
evm.model.contig_725.5	210.336	372.428	865.232	1274.35	800.896	537.699	914.698	1343.21	983.005	Q95PU1	TPM_ECHMU	Tropomyosin	5
evm.model.scaffold_466.103	0.0219	0	0.019611	0.015931	0	0.279739	0.10777	0.770742	0.133224	P26369	U2AF2_MOUSE	Splicing factor U2AF 65 kDa subunit	3
evm.model.scaffold_743.12	5.12279	7.97428	1.57683	0.144078	0.186168	0.023853	0.065422	0.08983	0.330278	A7MBD8	SC5AC_BOVIN	Sodium-coupled monocarboxylate transporter 2	1
evm.model.scaffold_743.16	0.152091	0.072129	0.120139	0.46133	0.248458	0.688385	0.278145	3.35154	0.520522	Q9VPF0	ATK_DROME	Protein artichoke	3
evm.model.contig_725.2	2.27734	3.69165	4.75813	5.33241	5.50057	12.2832	7.53882	28.2039	9.70821	Q8BNU0	ARMC6_MOUSE	Armadillo repeat-containing protein 6	3
evm.model.scaffold_44.16	0.030418	0	0.051554	0.285216	0.873974	0.176112	0.221233	0.032871	0.248012	Q86VE3	SATL1_HUMAN	Spermidine/spermine N(1)-acetyltransferase-like protein 1	7
evm.model.scaffold_76.183	4.01371	5.4154	4.16991	5.3373	5.44563	5.1101	8.69383	8.67735	8.08425	E7FDW2	PZR3B_DANRE	E3 ubiquitin-protein ligase PDZRN3-B	3
evm.model.contig_68.59	222.876	129.857	351.103	373.695	442.346	533.311	546.028	583.376	431.67	P15259	PGAM2_HUMAN	Phosphoglycerate mutase 2	6
evm.model.contig_68.58	0	0	0	0.530419	0.207763	0.456684	0.620993	1.97544	0.565121	NA	NA	NA	3
evm.model.contig_237.2	3.82379	3.3999	3.95457	0.466644	0.612593	2.98512	1.31445	0.130403	0.339408	Q6DEL1	S38A7_DANRE	Putative sodium-coupled neutral amino acid transporter 7	2
evm.model.contig_68.52	0.026142	0	0	0	0	1.59429	0.506746	3.7529	0.745839	Q14246	AGRE1_HUMAN	Adhesion G protein-coupled receptor E1	3
evm.model.contig_68.51	0	0.088869	0	0	0	1.59358	0.79945	4.5464	0.561125	NA	NA	NA	3
evm.model.contig_660.15	0.371956	0.067356	0.035493	0.029044	0.035743	11.1127	2.84718	28.1764	4.30477	NA	NA	NA	3
evm.model.contig_57.113	0.252684	0.124026	0.135827	0.118963	0.116235	1.2506	0.303161	5.44952	0.846903	G3UZ78	ADGB_MOUSE	Androglobin	9
evm.model.contig_57.115	1.4556	2.15531	1.25692	0.839337	0.611613	2.90545	2.69354	7.50909	2.37094	G3UZ78	ADGB_MOUSE	Androglobin	9
evm.model.contig_207.325	0.140903	0.134485	0.277719	0.502338	0.331674	0.451359	0.438373	0.840263	0.311541	D4ACX8	PCD16_RAT	Protocadherin-16	5
evm.model.contig_207.321	60.8662	75.955	83.2201	23.566	32.741	38.2223	29.8258	27.5328	22.2978	Q810D6	GRWD1_MOUSE	Glutamate-rich WD repeat-containing protein 1	2
evm.model.contig_207.328	3.55694	3.14494	3.16072	4.87168	3.62934	3.37004	4.72888	5.75402	5.36036	Q21653	OSG1_CAEEL	Rho guanine nucleotide exchange factor osg-1	3
evm.model.contig_173.4	13.7858	25.7045	9.96464	37.3653	72.7705	30.0594	44.4261	18.2599	33.2775	Q6Y4Q5	MMP3_CANLF	Stromelysin-1	7
evm.model.contig_173.6	0.338651	0.331246	0.190541	0.309376	0.186071	0.670282	0.445703	1.83431	0.954406	Q6DJL7	BORA_XENLA	Protein aurora borealis	9
evm.model.contig_248.179	0.936514	0.961375	1.15312	0.907739	0.458177	0.453551	0.438456	0.172756	0.436118	NA	NA	NA	2
evm.model.contig_248.173	0.729677	1.03801	10.6215	0.153171	12.0542	6.00251	35.7876	17.4283	47.5869	NA	NA	NA	9
evm.model.scaffold_31.142	136.73	62.488	212.932	902.454	810.011	1073.1	1611.25	1344.02	1285.9	P39069	KAD1_RAT	Adenylate kinase isoenzyme 1	5
evm.model.contig_199.280	9.85977	9.1685	13.2045	0.661468	0.924398	0.859681	1.06567	1.66532	0.71605	NA	NA	NA	1
evm.model.contig_246.126	1.2515	0.305711	0.061345	0.088905	0.038981	37.5166	11.218	99.7648	15.785	NA	NA	NA	3
evm.model.scaffold_607.86	0.332255	0.047677	0.266986	0.62754	0.239487	6.97952	1.6684	16.7761	3.51814	Q16959	DYI2_HELCR	Dynein intermediate chain 2, ciliary	3
evm.model.contig_93.47	0	0	0.019981	0	1.82428	2.36881	0.246593	1.79276	0.782876	NA	NA	NA	7
evm.model.scaffold_249.89	0.104165	0.06367	0.130973	0.596059	0.136968	0.988322	0.495424	2.88469	0.845794	Q6ING4	DEP1A_XENLA	DEP domain-containing protein 1A	3
evm.model.scaffold_249.547	0.128439	0	0.197624	0.151087	0.196606	4.11537	2.88561	15.4875	2.13276	Q03751	DNJC5_DROME	DnaJ homolog subfamily C member 5 homolog	3
evm.model.scaffold_288.81	33.248	39.357	40.2265	46.2269	45.3782	52.4103	67.8561	53.4009	67.9461	Q9NWM8	FKB14_HUMAN	Peptidyl-prolyl cis-trans isomerase FKBP14	3
evm.model.scaffold_76.619	67.2479	99.4733	68.0048	31.1309	27.9759	53.2863	22.2602	33.6001	33.9649	P70627	FOLH1_RAT	Glutamate carboxypeptidase 2	2
evm.model.scaffold_681.683	17.4167	29.6075	26.8381	6.27407	6.43995	4.98852	4.99549	6.73172	5.59967	Q16832	DDR2_HUMAN	Discoidin domain-containing receptor 2	1
evm.model.scaffold_249.766	1050.99	908.408	680.023	988.098	1530.86	1923.76	3344.83	3110.29	1388.1	P42638	TPM2_SCHMA	Tropomyosin-2	3
evm.model.scaffold_249.764	4.29349	3.5341	1.43009	3.95499	4.82902	11.8158	4.29708	24.8562	3.77554	Q7K486	ARMC6_DROME	Armadillo repeat-containing protein 6 homolog	5
evm.model.scaffold_85.84	166.043	206.216	164.829	27.2515	81.761	160.788	41.234	12.3948	29.8709	NA	NA	NA	2
evm.model.scaffold_288.83	0.638317	0.808992	0.90815	0.341711	0.539728	4.08085	3.36561	17.8383	2.10682	Q9Z0V8	TI17A_MOUSE	Mitochondrial import inner membrane translocase subunit Tim17-A	9
evm.model.contig_93.89	1.45542	1.03073	0.987526	2.27495	2.40169	6.20877	4.03129	15.1264	3.50764	NA	NA	NA	3
evm.model.scaffold_716.17	24.1561	15.2106	23.3154	33.6074	36.794	48.1776	46.3549	34.1576	34.5902	Q5REQ8	DCP2_PONAB	m7GpppN-mRNA hydrolase	6
evm.model.scaffold_288.85	10.1082	10.1684	5.79258	18.9159	19.1132	22.3807	14.6049	6.4272	46.9685	Q9UK80	UBP21_HUMAN	Ubiquitin carboxyl-terminal hydrolase 21	6
evm.model.scaffold_557.463	0.360413	0.542674	0.881376	1.2342	0.471104	1.8948	1.22771	5.11615	1.06605	Q9R1B9	SLIT2_MOUSE	Slit homolog 2 protein	3
evm.model.contig_23.236	1.24272	1.15441	1.05044	0.774015	0.545153	0.741822	0.456235	0.31371	0.214169	F1QGZ6	MELK_DANRE	Maternal embryonic leucine zipper kinase	2
evm.model.scaffold_531.8	52.2763	63.2134	50.277	2.8921	6.92067	12.2058	1.91788	4.97757	7.5016	Q6Q4G4	ACE_THETS	Angiotensin-converting enzyme	1
evm.model.scaffold_10.81	2.82673	3.20477	2.69183	4.30642	2.97491	5.75478	3.9266	7.62076	4.04441	Q767L8	MDC1_PIG	Mediator of DNA damage checkpoint protein 1	5
evm.model.scaffold_10.80	22.8131	19.1794	26.2302	43.5762	36.6678	52.4495	65.7084	54.176	73.0213	NA	NA	NA	5
evm.model.scaffold_76.514	1.13604	0.528995	0.867175	1.4388	1.03453	5.01057	1.40477	6.84812	1.25901	NA	NA	NA	5
evm.model.scaffold_466.286	18.3576	46.7474	35.9933	12.855	14.2744	9.5364	10.1998	10.0143	10.3063	Q1JPJ8	THOP1_BOVIN	Thimet oligopeptidase	2
evm.model.scaffold_466.287	30.3288	68.6863	58.4009	19.8482	23.1639	15.4307	15.1821	12.9237	14.8042	Q8C1A5	THOP1_MOUSE	Thimet oligopeptidase	2
evm.model.contig_795.18	0.084708	0.196099	0.081256	0.109498	0.231419	0.314624	0.184652	1.05251	0.329263	P48960	CD97_HUMAN	CD97 antigen	3
evm.model.scaffold_361.72	2.06514	1.33987	1.92222	2.94006	4.18302	3.87098	3.02583	7.04631	3.91415	Q0VAA2	LR74A_HUMAN	Leucine-rich repeat-containing protein 74A	5
evm.model.contig_528.26	9.55221	7.2119	10.6453	6.96819	7.11904	15.1413	10.0041	32.4039	9.70185	Q5U584	3BP5L_XENLA	SH3 domain-binding protein 5-like	9
evm.model.scaffold_282.217	2.79009	5.32577	2.46788	0.157243	0.476766	1.13092	0.756072	0.367599	0.17419	NA	NA	NA	1
evm.model.scaffold_282.218	3.07715	2.58006	2.07223	0.101265	0.339081	1.14981	0.659933	0.316458	0.139363	P54269	CAUP_DROME	Homeobox protein caupolican	2
evm.model.contig_786.19	478.079	685.462	415.948	56.8519	223.021	301.603	149.479	104.786	128.3	NA	NA	NA	2
evm.model.contig_500.89	14.0385	21.2713	14.92	18.3152	18.3464	27.1693	20.577	36.7727	23.4459	Q6MG12	CF136_RAT	Uncharacterized protein C6orf136 homolog	5
evm.model.scaffold_607.73	375.228	210.694	479.144	491.554	461.913	635.043	943.913	809.98	830.674	P42638	TPM2_SCHMA	Tropomyosin-2	3
evm.model.contig_482.11	52.1246	101.301	12.6463	0.219425	0.450959	0.122651	0.043802	0.136757	3.77473	P19222	CBPA2_RAT	Carboxypeptidase A2	1
evm.model.contig_113.233	52.2849	41.099	30.9567	110.386	96.6777	63.7302	52.5377	69.4993	95.255	Q52I78	NAMPT_PIG	Nicotinamide phosphoribosyltransferase	7
evm.model.contig_113.237	8.2575	3.66443	2.53175	1.91175	1.21501	127.529	102.207	445.155	54.2482	NA	NA	NA	3
evm.model.scaffold_397.89	29.2449	44.8379	34.7753	16.2661	17.2909	14.7947	14.936	13.4758	13.4654	Q9Z1Z6	ILKAP_RAT	Integrin-linked kinase-associated serine/threonine phosphatase 2C	2
evm.model.scaffold_397.86	0.699099	0.513241	0.365657	0.83641	0.532961	4.39224	1.29943	11.9982	2.87385	Q9NRA2	S17A5_HUMAN	Sialin	3
evm.model.scaffold_361.11	74.0243	15.4452	119.239	147.46	115.627	108.917	202.885	219.683	178.516	Q8WZ42	TITIN_HUMAN	Titin	5
evm.model.scaffold_607.74	519.906	313.969	639.601	671.479	596.477	892.988	1320.61	1258.99	1176.31	Q25145	TPM_HALRU	Tropomyosin	3
evm.model.contig_113.16	8.13897	5.97564	3.61151	5.26794	5.8989	16.101	10.3477	31.8815	8.50825	Q4R5Y0	CK001_MACFA	UPF0686 protein C11orf1 homolog	3
evm.model.contig_113.14	1.88413	1.64214	1.69945	4.14361	1.71287	6.65526	2.44909	13.3078	3.54494	Q5VVH5	IKBP1_HUMAN	Interleukin-1 receptor-associated kinase 1-binding protein 1	5
evm.model.contig_113.19	26.5428	26.1498	24.4	6.18924	9.01304	15.2662	4.60408	6.13434	9.97553	Q64676	CGT_MOUSE	2-hydroxyacylsphingosine 1-beta-galactosyltransferase	2
evm.model.contig_113.18	24.4853	42.7424	20.4008	4.95587	6.33643	27.3483	3.63041	7.81431	8.26175	Q64676	CGT_MOUSE	2-hydroxyacylsphingosine 1-beta-galactosyltransferase	2
evm.model.scaffold_85.369	5.34573	3.5742	5.4486	12.8574	21.6777	8.99203	12.4261	7.39635	11.1094	P59889	S39A1_DANRE	Zinc transporter ZIP1	7
evm.model.scaffold_85.284	140.667	189.055	171.673	47.2842	79.2106	70.2843	58.5881	40.8826	49.154	P49427	UB2R1_HUMAN	Ubiquitin-conjugating enzyme E2 R1	2
evm.model.scaffold_85.365	1.39275	1.7993	1.68507	3.45255	3.96204	3.89492	3.09707	6.01078	3.46396	NA	NA	NA	6
evm.model.scaffold_85.216	2.07936	1.29038	1.07379	3.15635	1.98488	5.52001	4.8853	20.9747	4.01542	Q28J59	F221A_XENTR	Protein FAM221A	3
evm.model.contig_23.345	84.4695	108.21	74.3358	270.839	282.849	184.274	199.45	109.936	166.958	O15460	P4HA2_HUMAN	Prolyl 4-hydroxylase subunit alpha-2	7
evm.model.scaffold_531.22	0.109309	0.135162	0.497612	0.214986	0.499596	0.188011	0.046978	5.36519	0.318915	NA	NA	NA	9
evm.model.scaffold_531.23	0.607062	0.53448	0.455409	1.48851	2.33669	1.92692	1.28982	2.04999	1.03104	NA	NA	NA	7
evm.model.scaffold_43.227	0.988805	0.566941	0.780237	0.586799	0.432868	1.36302	1.22112	4.8104	1.09647	Q5RC62	BBS12_PONAB	Bardet-Biedl syndrome 12 protein homolog	9
evm.model.scaffold_288.278	1.60204	1.49969	0.346916	1.35689	0.899629	6.20892	3.18047	16.9528	2.77093	NA	NA	NA	3
evm.model.contig_165.44	63.1796	47.012	63.6201	41.2046	40.7725	31.9627	21.6348	20.2943	22.9091	Q9BT40	INP5K_HUMAN	Inositol polyphosphate 5-phosphatase K	2
evm.model.contig_165.49	0.181594	0.344281	0.40169	0.481463	0.203451	0.127251	0.041345	0.078708	0.041473	P47236	PAX1_CHICK	Paired box protein Pax-1 (Fragment)	4
evm.model.scaffold_940.507	0.267304	0.113244	0	0	0.03702	4.0349	1.63307	18.3335	2.76974	NA	NA	NA	3
evm.model.scaffold_43.46	0.427055	0.301059	0.23022	0.508492	0.320633	2.1768	1.10508	5.25899	1.05185	NA	NA	NA	3
evm.model.contig_859.30	0.948707	0.814855	0.702183	0.737787	0.502715	5.47118	2.73952	19.6992	3.56697	Q9D581	EFC10_MOUSE	EF-hand calcium-binding domain-containing protein 10	3
evm.model.scaffold_31.401	0.218739	0.206811	0.120465	0.477238	0.303319	0.700488	0.396995	2.23012	0.550476	Q9Z1J2	NEK4_MOUSE	Serine/threonine-protein kinase Nek4	3
evm.model.contig_62.53	49.5686	29.483	74.8651	56.4785	67.8077	146.301	160.643	292.52	91.3536	Q9JM83	CALM4_MOUSE	Calmodulin-4	3
evm.model.scaffold_44.85	15.1608	29.284	24.7868	7.23473	9.8361	7.79646	7.55368	7.8641	5.46404	NA	NA	NA	2
evm.model.scaffold_681.427	0.277127	0.464866	0.145629	0.443983	0.121516	0.840028	1.01695	2.43485	0.437485	Q14BI7	TDRD9_MOUSE	ATP-dependent RNA helicase TDRD9	3
evm.model.scaffold_31.408	130.353	363.915	254.013	37.7802	37.7243	40.7643	34.9045	31.799	31.3821	Q28D01	WDR26_XENTR	WD repeat-containing protein 26	1
evm.model.scaffold_249.372	0.384926	0.025887	0	0.056996	0.021669	12.3171	2.96698	36.9269	4.99133	Q61555	FBN2_MOUSE	Fibrillin-2	3
evm.model.scaffold_743.72	0.287772	0.363705	0.41554	1.26259	1.09009	0.644067	0.673263	1.70589	0.645089	NA	NA	NA	6
evm.model.scaffold_743.73	1.65143	1.01595	1.66966	5.1363	4.95438	2.80925	3.85676	2.78465	5.25159	Q4KME6	GGYF2_DANRE	GRB10-interacting GYF protein 2	6
evm.model.scaffold_743.70	0.836491	0.361466	0.133058	0.533808	0.174104	1.11967	0.645396	6.26183	0.93001	NA	NA	NA	9
evm.model.scaffold_112.32	0.604321	0.893798	0.66249	0.971281	0.771952	4.177	0.968856	8.16479	1.51043	Q5FWU8	ZMY10_XENLA	Zinc finger MYND domain-containing protein 10	5
evm.model.scaffold_681.397	26.0013	48.2327	20.6748	1237.45	284.055	573.562	1875.46	983.032	791.404	P10984	ACT2_CAEEL	Actin-2	5
evm.model.scaffold_531.158	15.1592	4.80771	14.5609	6.37193	4.25632	7.11033	3.39907	5.2199	3.19783	Q9Y2W6	TDRKH_HUMAN	Tudor and KH domain-containing protein	2
evm.model.scaffold_681.391	55.5594	42.8914	103.19	232.405	277.586	119.121	195.79	642.116	1057.86	P10984	ACT2_CAEEL	Actin-2	3
evm.model.scaffold_557.105	38.4616	22.3489	21.5134	222.99	145.543	190.714	130.921	36.9052	114.256	O88492	PLIN4_MOUSE	Perilipin-4	7
evm.model.scaffold_557.106	60.3431	22.4323	54.9108	521.869	319.875	586.61	302.287	53.3974	247.634	O88492	PLIN4_MOUSE	Perilipin-4	7
evm.model.scaffold_112.31	26.1023	63.0554	44.2478	7.66759	11.5503	15.4455	6.65445	13.5338	5.859	Q6NT55	CP4FN_HUMAN	Cytochrome P450 4F22	2
evm.model.contig_954.1	2.91763	0.268043	1.90389	35.9692	19.3756	19.6645	20.0307	4.51932	13.6422	NA	NA	NA	7
evm.model.contig_160.82	0.356039	0.234266	0.244034	0.641922	0.548875	2.52842	1.29603	6.9092	1.31272	NA	NA	NA	3
evm.model.contig_160.80	0.11003	0	0	0.048949	0	3.15622	0.993244	11.5661	1.53448	NA	NA	NA	3
evm.model.contig_160.81	0	0	0	0.032388	0	0.704643	0.116397	1.42319	0.208556	Q80XH4	WSCD1_MOUSE	WSC domain-containing protein 1	5
evm.model.scaffold_43.183	0	0.5665	0.083736	0.762077	2.08825	0.266765	1.55288	0.781819	1.83906	NA	NA	NA	5
evm.model.scaffold_43.185	3.85898	2.59167	4.34222	7.05139	5.46564	7.73516	10.5659	5.15458	7.25695	NA	NA	NA	6
evm.model.contig_660.34	28.8985	25.5868	30.9021	15.2582	13.1319	14.6085	9.54778	10.5876	11.9703	Q9BYG5	PAR6B_HUMAN	Partitioning defective 6 homolog beta	2
evm.model.contig_660.35	0	0	0	0	0.372364	0.053783	0.03524	0.05308	0.157921	A4UTP7	MEF2C_PIG	Myocyte-specific enhancer factor 2C	7
evm.model.scaffold_41.30	40.7354	45.8884	58.8365	117.868	106.97	194.843	197.56	86.9196	204.994	NA	NA	NA	6
evm.model.scaffold_557.96	11.2188	34.4164	11.551	8.3958	7.94413	6.58371	6.46327	5.36149	5.56194	Q6AYF5	DTWD1_RAT	DTW domain-containing protein 1	2
evm.model.scaffold_41.33	48.1464	61.4995	73.7635	12.6467	25.7861	18.1435	28.6456	20.2049	11.3269	Q8TC57	M1AP_HUMAN	Meiosis 1 arrest protein	1
evm.model.scaffold_557.95	0.593187	1.76913	0.595219	2.71897	0.857346	3.55882	1.57656	17.0635	2.29818	NA	NA	NA	3
evm.model.contig_129.36	142.336	162.623	157.846	57.0045	75.3753	69.1978	77.9961	44.2468	49.1256	Q0P451	COA5_DANRE	Cytochrome c oxidase assembly factor 5	2
evm.model.contig_129.38	49.3092	72.6638	44.6652	21.8541	21.182	21.4001	19.2594	27.5858	18.9678	Q5ZLS7	GLYR1_CHICK	Putative oxidoreductase GLYR1	1
evm.model.scaffold_31.99	6.18027	14.9052	3.69937	1.01413	1.02771	2.09483	2.53766	1.51608	2.8536	O19006	BMP2_DAMDA	Bone morphogenetic protein 2	1
evm.model.scaffold_85.191	17.5591	14.9137	12.1084	9.54692	8.80761	8.20405	5.23162	4.97065	5.29884	Q03001	DYST_HUMAN	Dystonin	2
evm.model.scaffold_104.429	38.3253	30.9384	35.2801	40.9964	89.4908	35.5565	81.5488	29.7001	66.1561	Q8C6K9	CO6A6_MOUSE	Collagen alpha-6(VI) chain	6
evm.model.contig_248.119	24.2445	22.1783	18.5358	38.578	110.661	28.8164	88.9601	34.1998	36.4139	NA	NA	NA	6
evm.model.scaffold_824.29	120.762	169.543	245.652	257.959	293.032	246.74	458.127	332.449	203.897	NA	NA	NA	5
evm.model.contig_207.309	0.556986	0.082027	0.027564	0	0	12.1396	1.63617	34.9148	4.92849	NA	NA	NA	3
evm.model.scaffold_147.409	161.769	191.02	125.309	12.4869	25.7912	24.5214	18.1849	10.5552	8.21443	Q8BJ56	PLPL2_MOUSE	Patatin-like phospholipase domain-containing protein 2	2
evm.model.contig_207.302	0.259881	0.14106	0.348929	1.01767	1.27169	0.239611	1.9713	0.355106	0.311796	P35500	SCNA_DROME	Sodium channel protein para	6
evm.model.contig_4.196	109.19	199.08	86.6249	17.1805	17.3289	53.1777	6.42722	20.1691	39.076	P43679	ACHB3_CHICK	Neuronal acetylcholine receptor subunit beta-3	2
evm.model.contig_4.193	238.536	276.058	342.451	104.592	122.934	124.111	116.314	102.461	94.7487	Q8BFR5	EFTU_MOUSE	Elongation factor Tu, mitochondrial	2
evm.model.contig_4.199	30.4332	1.458	15.7743	68.5675	98.2412	65.7984	22.0223	96.7049	56.7731	NA	NA	NA	7
evm.model.contig_246.106	46.5761	78.2635	69.271	21.8124	21.5823	22.1721	27.6131	23.2102	22.1917	Q5R4W3	DPOE3_PONAB	DNA polymerase epsilon subunit 3	1
evm.model.scaffold_361.118	1.18527	0	0.485565	15.5883	10.3308	3.55862	2.05033	2.194	7.5419	NA	NA	NA	7
evm.model.scaffold_114.55	2.97781	1.84229	4.52478	0.232963	0.382557	0.387877	0.824199	0.474479	0.183362	NA	NA	NA	1
evm.model.scaffold_607.69	0.035909	0	0	0.149468	0	0.271987	0.143367	0.613432	0.105414	NA	NA	NA	5
evm.model.contig_540.3	0.156847	0	0.046656	0.692354	0.702187	0.229047	0.318604	0.288931	0.461374	D4A1J9	LRFN5_RAT	Leucine-rich repeat and fibronectin type-III domain-containing protein 5	7
evm.model.contig_540.6	0.026982	0.036614	0.060379	0.114668	0.050589	0.311093	0.082819	0.532576	0.112918	Q9Y5H4	PCDG1_HUMAN	Protocadherin gamma-A1	5
evm.model.contig_540.4	0.576549	0.414136	0.491348	0.749169	0.666538	1.54311	0.943238	4.50576	1.38445	Q95LR0	CFA91_MACFA	Cilia- and flagella-associated protein 91	3
evm.model.contig_700.7	12.6232	9.63523	14.2563	2.74376	2.89436	7.90286	1.81333	2.83713	1.49135	NA	NA	NA	2
evm.model.contig_4.29	1.06389	0.042211	0	0.064512	0	38.2579	7.71998	105.032	16.4957	P63018	HSP7C_RAT	Heat shock cognate 71 kDa protein	3
evm.model.contig_4.28	0.498959	0.068402	0	0.088593	0.359439	29.4911	18.58	76.2608	12.0703	P34931	HS71L_HUMAN	Heat shock 70 kDa protein 1-like	3
evm.model.scaffold_147.583	8.3861	13.0743	6.4713	9.20102	7.52935	5.41202	2.3599	2.59055	4.80789	Q2HJ10	ZNT2_MOUSE	Zinc transporter 2	4
evm.model.contig_542.2	0	0	0	0	0	5.51207	1.19418	13.7013	1.70799	NA	NA	NA	3
evm.model.scaffold_530.88	12.1697	10.0705	14.7267	4.3541	4.39727	4.32908	4.40444	6.9794	3.44398	H2LBU8	YAP1_ORYLA	Transcriptional coactivator YAP1	1
evm.model.scaffold_282.109	53.2384	52.4181	39.7361	17.9519	22.6127	23.1849	15.9704	9.73388	17.3937	P69002	ACT1_HELER	Actin CyI, cytoplasmic	2
evm.model.scaffold_114.51	0	0	0	0.337576	0	0.06208	0.462102	0.155811	0.10269	NA	NA	NA	5
evm.model.scaffold_76.439	2.6169	2.30337	2.60689	4.50013	2.12209	8.60946	5.01333	21.0528	5.12704	Q5BN45	CI116_MOUSE	UPF0691 protein C9orf116 homolog	3
evm.model.scaffold_85.80	8.51368	1.96094	7.79386	33.9411	23.857	17.0299	22.1082	9.04702	14.5541	Q6NS60	FBX41_MOUSE	F-box only protein 41	7
evm.model.scaffold_147.563	105.73	206.698	107.341	43.4484	47.031	57.6768	35.9574	33.6643	36.8606	Q9GKT2	FXDC2_MACFA	Fatty acid hydroxylase domain-containing protein 2	2
evm.model.scaffold_249.740	0	0	0	0	0	0.412181	0.199491	0.879839	0.343648	NA	NA	NA	3
evm.model.scaffold_249.741	0.921092	0.981593	0.65241	0.098733	11.0211	6.26129	2.58226	21.3756	27.7938	NA	NA	NA	3
evm.model.scaffold_44.246	0	0	0.324885	0.062633	0.022784	0.51887	3.40631	1.21078	3.03005	NA	NA	NA	9
evm.model.contig_783.9	7.65834	14.8204	7.25579	3.05401	1.58465	1.62072	1.69533	0.769622	1.07771	NA	NA	NA	2
evm.model.scaffold_361.220	5.56655	3.71442	6.781	15.2394	19.6775	10.8304	20.4863	12.894	14.1352	P12276	FAS_CHICK	Fatty acid synthase	6
evm.model.scaffold_361.224	1.52555	1.80972	1.53726	1.63587	1.8039	4.37085	2.15768	9.52647	2.65293	B9EJR8	DAAF5_MOUSE	Dynein assembly factor 5, axonemal	3
evm.model.scaffold_114.25	22.1989	20.8738	26.472	9.09282	9.74868	9.0304	8.31248	7.9237	6.99307	Q6QI06	RICTR_MOUSE	Rapamycin-insensitive companion of mTOR	2
evm.model.scaffold_114.24	26.2907	35.7744	33.3858	11.4074	12.2874	11.1192	12.4314	11.4738	9.87678	Q6QI06	RICTR_MOUSE	Rapamycin-insensitive companion of mTOR	1
evm.model.scaffold_114.23	4.34561	3.08258	2.9344	4.31745	5.57524	14.8404	8.15509	37.1573	8.3339	NA	NA	NA	3
evm.model.scaffold_52.59	9.83333	6.91473	8.442	10.8609	10.6354	36.1629	8.513	53.6114	15.6372	Q91YX5	LGAT1_MOUSE	Acyl-CoA:lysophosphatidylglycerol acyltransferase 1	5
evm.model.scaffold_557.99	0.232797	0.020338	0.025311	0.017719	0.066051	8.12552	3.53219	28.0227	4.53099	Q6GQT0	CC14A_MOUSE	Dual specificity protein phosphatase CDC14A	3
evm.model.scaffold_85.40	0	0	0	0	0.043029	0.475734	0.353756	0.352212	1.40515	Q9IBG7	KCP_XENLA	Kielin/chordin-like protein	3
evm.model.scaffold_76.537	1.53922	0.827638	0.47591	1.39172	0.53171	34.5416	12.3812	101.131	15.7794	Q561R0	MZB1_RAT	Marginal zone B- and B1-cell-specific protein	3
evm.model.scaffold_41.137	0.497802	0.41785	0.47318	0.738927	0.511726	0.968643	0.822605	3.1072	0.979657	P47197	AKT2_RAT	RAC-beta serine/threonine-protein kinase	3
evm.model.scaffold_41.130	0.069668	0.084949	0.061159	0.151199	0.054724	0.076868	0.142684	0.204268	0.150527	Q8JIS6	TBX6_DANRE	T-box transcription factor TBX6	3
evm.model.scaffold_41.131	0.645521	0.208564	0	0.045775	0.229794	22.4055	19.8817	76.1012	11.0579	NA	NA	NA	3
evm.model.scaffold_681.185	82.1975	214.343	121.295	61.3013	56.8836	65.8131	57.1433	52.6449	45.5796	Q2YDE4	PSA6_BOVIN	Proteasome subunit alpha type-6	2
evm.model.contig_218.42	0.235198	0.059478	0.011399	0	0	4.89345	0.234234	9.02973	1.81431	NA	NA	NA	5
evm.model.scaffold_940.649	0.276319	0.197879	0.051883	0	0	9.80606	2.35276	27.515	3.82484	NA	NA	NA	3
evm.model.contig_182.12	17.913	22.6309	25.5245	6.87753	7.05183	6.41981	8.01506	8.66602	5.60992	Q3S853	RGS2_PIG	Regulator of G-protein signaling 2	1
evm.model.scaffold_743.38	37.4119	33.0254	28.1553	40.5177	35.5827	73.4354	58.8256	133.485	59.4052	Q9D4F2	PLPP6_MOUSE	Phospholipid phosphatase 6	3
evm.model.scaffold_743.39	0.087819	0	0	0	0	4.38594	2.31912	13.3402	1.48115	Q5TZ07	PLPP6_DANRE	Phospholipid phosphatase 6	3
evm.model.scaffold_607.121	16.6821	25.3961	20.4611	7.66913	7.26024	9.39764	6.86679	8.41979	6.07151	Q62878	3BHS4_RAT	3 beta-hydroxysteroid dehydrogenase/Delta 5-->4-isomerase type 4	2
evm.model.scaffold_104.234	0.409325	0.319786	0.384458	0.106514	0.045409	0.295568	0.078089	0.0623	0.030738	NA	NA	NA	2
evm.model.scaffold_104.235	3.90234	3.93405	3.05143	5.97562	2.76691	7.8035	3.95602	12.4494	5.36431	Q12834	CDC20_HUMAN	Cell division cycle protein 20 homolog	5
evm.model.contig_113.35	0.470288	0.639558	0.171107	0.544118	0.410335	0.344692	4.61219	0.325466	1.65528	NA	NA	NA	9
evm.model.contig_113.34	0.520885	0.182728	0.231012	0.326133	0.442231	0.622864	2.59028	0.21739	1.18319	NA	NA	NA	9
evm.model.contig_113.37	25.0887	34.9338	19.2499	9.74749	14.0772	11.4644	5.4677	8.36025	6.8335	O35379	MRP1_MOUSE	Multidrug resistance-associated protein 1	2
evm.model.contig_113.8	0.597108	3.1631	0.536404	0.234598	0.269227	0.122785	0.380778	0.254659	0.125879	Q8SWR3	SPR_DROME	Sex peptide receptor	1
evm.model.contig_113.5	1.20734	0.828376	0.922118	1.11434	0.982916	3.14513	1.33535	7.07148	1.54995	A0JM56	LRRC9_XENTR	Leucine-rich repeat-containing protein 9	3
evm.model.contig_122.2	0	0	0	0	0	4.41719	1.44071	12.2707	2.16955	Q6IP76	AKT2B_XENLA	RAC-beta serine/threonine-protein kinase B	3
evm.model.contig_199.123	0.553814	0.811615	0.280518	1.36872	0.656016	0.380681	0.727772	1.77921	2.23549	NA	NA	NA	3
evm.model.scaffold_43.66	0.889627	0.823454	0.354144	0.247109	0.812562	6.86923	1.237	10.4926	3.35792	Q6DGB6	CC103_DANRE	Coiled-coil domain-containing protein 103	5
evm.model.scaffold_52.61	15.2312	6.69782	10.5641	30.2023	38.0026	14.1278	25.6145	26.5255	18.6422	Q80YX1	TENA_MOUSE	Tenascin	6
evm.model.contig_48.28	0.232643	0.12489	0	0.054134	0	4.6011	1.12991	8.24235	1.6614	NA	NA	NA	3
evm.model.contig_62.72	0.452656	1.34756	0.583634	4.59731	18.1398	3.85113	8.74632	2.63268	16.0382	O93603	TRFR_CHICK	Thyrotropin-releasing hormone receptor	6
evm.model.contig_859.13	0.875792	0.734579	0.569087	0.966461	0.560119	1.17629	1.48394	2.9449	0.819233	Q8NEN0	ARMC2_HUMAN	Armadillo repeat-containing protein 2	3
evm.model.contig_4.415	15.2218	18.16	16.1359	5.03364	6.17844	14.4247	4.9321	2.18774	3.60358	Q28596	TRFR_SHEEP	Thyrotropin-releasing hormone receptor	2
evm.model.contig_4.413	0	0.05129	0	0.08437	0	0.549996	0.112559	1.69365	0.046917	NA	NA	NA	3
evm.model.contig_4.419	2.16419	1.28696	1.60125	1.67306	1.09038	0.592633	0.528542	0.370825	0.37885	Q09388	ACM2_CAEEL	Muscarinic acetylcholine receptor gar-2	4
evm.model.scaffold_557.341	0	0	0	0	0	0.451607	0.302258	0.712515	0.172979	NA	NA	NA	3
evm.model.scaffold_557.344	1.31986	0.483633	1.17188	0.427186	0.295228	0.128831	0.336805	0.299409	0.178236	NA	NA	NA	1
evm.model.scaffold_681.409	0.135047	0.024936	0.123154	1.3103	0.900304	0.598493	0.258412	1.1445	0.065834	NA	NA	NA	7
evm.model.scaffold_43.211	4.44672	1.69808	1.84266	0.453197	0.825372	1.01845	0.628592	0.712799	1.15373	A7MBS7	THS7A_DANRE	Thrombospondin type-1 domain-containing protein 7A	1
evm.model.scaffold_288.165	8.93864	10.0489	13.551	3.61784	3.04407	3.00808	3.633	3.46853	3.78767	Q8BR86	KIRR3_MOUSE	Kin of IRRE-like protein 3	1
evm.model.scaffold_43.143	0.122975	0.117672	0.431692	0.029243	0.444267	0.365716	0.496815	1.37334	0.67626	Q8VHE6	DYH5_MOUSE	Dynein heavy chain 5, axonemal	9
evm.model.scaffold_288.164	0.410835	0.309376	0.245419	0.481926	0.124001	1.83633	1.44457	7.70186	1.10002	Q9UPV0	CE164_HUMAN	Centrosomal protein of 164 kDa	9
evm.model.scaffold_76.493	23.0314	31.089	4.92291	1.60477	4.12125	1.61656	1.20708	1.43857	1.93358	P98161	PKD1_HUMAN	Polycystin-1	1
evm.model.contig_68.16	50.237	41.1713	58.2558	17.0207	15.1173	21.3602	13.183	19.6081	15.258	Q4R6P7	SESN1_MACFA	Sestrin-1	1
evm.model.contig_68.18	0.046998	0	0	0	0.058817	0.292362	0.137198	0.76693	0.177392	Q9GZV8	PRD14_HUMAN	PR domain zinc finger protein 14	3
evm.model.contig_23.420	125.874	143.837	127.548	157.679	173.141	247.568	237.736	181.04	221.21	P47738	ALDH2_MOUSE	Aldehyde dehydrogenase, mitochondrial	6
evm.model.scaffold_940.639	7.71759	9.04694	7.82502	11.3228	21.2475	11.4878	15.0937	14.6389	14.9306	Q8WUD6	CHPT1_HUMAN	Cholinephosphotransferase 1	6
evm.model.contig_129.12	1.05146	1.54696	0.894551	2.40146	1.95513	1.79294	2.31852	5.46813	1.25838	A6H782	TEKT3_BOVIN	Tektin-3	5
evm.model.contig_709.12	0.273017	0.107226	0.107076	2.32722	0.35046	1.62807	0.576841	4.27538	1.42091	Q00547	HMMR_MOUSE	Hyaluronan mediated motility receptor	5
evm.model.contig_709.18	0	0	0	0.198448	1.30778	0.082311	0.233693	0.215987	0.917138	Q8TE56	ATS17_HUMAN	A disintegrin and metalloproteinase with thrombospondin motifs 17	6
evm.model.scaffold_31.182	21.8579	24.0096	18.3902	3.74986	8.96789	10.9766	3.95039	3.79722	6.87209	O01761	UNC89_CAEEL	Muscle M-line assembly protein unc-89	2
evm.model.scaffold_288.163	1.17608	1.12865	1.31073	2.04721	1.17884	2.75653	2.69146	7.86594	1.72812	B2KI79	DOPP1_RHIFE	Dolichyldiphosphatase 1	3
evm.model.contig_248.22	1.58484	0.262369	0.174961	8.16105	1.36792	1.56882	4.50723	0.465922	6.64556	Q495T6	MMEL1_HUMAN	Membrane metallo-endopeptidase-like 1	6
evm.model.contig_248.20	0	0.648353	1.70907	72.1634	1.79228	53.5663	36.2004	70.1888	80.4198	Q9JLI3	MMEL1_MOUSE	Membrane metallo-endopeptidase-like 1	5
evm.model.contig_199.161	0.31012	0.464141	0.860409	3.18689	3.09762	4.41658	3.82884	0.693311	2.2294	NA	NA	NA	7
evm.model.scaffold_44.302	16.5956	2.73047	2.48895	61.9851	185.399	79.9504	209.954	91.3418	480.205	NA	NA	NA	3
evm.model.contig_4.175	5.34453	7.41448	4.2847	8.37836	5.93472	10.1781	5.46169	18.2869	9.13541	Q9D1M7	FKB11_MOUSE	Peptidyl-prolyl cis-trans isomerase FKBP11	5
evm.model.contig_498.18	19.951	27.2588	13.101	20.255	30.703	28.8695	28.7278	23.6247	44.8585	Q6NT55	CP4FN_HUMAN	Cytochrome P450 4F22	5
evm.model.contig_498.17	18.4617	16.8896	41.4725	86.2142	79.2656	66.9281	79.7042	76.5303	63.08	Q9HCS2	CP4FC_HUMAN	Cytochrome P450 4F12	6
evm.model.contig_498.12	0.232039	0	0.22974	0.115565	0.061256	2.4297	2.25119	21.8373	1.12136	Q95LS7	CCD96_MACFA	Coiled-coil domain-containing protein 96	9
evm.model.scaffold_147.684	1.08886	0.632396	0.664175	1.34766	1.20989	4.33519	1.9182	3.05407	2.20905	Q90W04	NGB_TETNG	Neuroglobin	6
evm.model.contig_248.132	0.283431	0.071341	0.068023	0.091589	0	9.67953	6.30339	23.589	4.23409	NA	NA	NA	3
evm.model.contig_246.169	18.4409	16.0268	16.5476	5.78022	4.55458	5.82727	3.82703	4.16487	4.05706	NA	NA	NA	2
evm.model.contig_246.168	13.0184	9.70889	8.68672	3.81301	3.22929	3.78092	2.06489	3.25209	2.45931	NA	NA	NA	2
evm.model.scaffold_44.304	97.9584	15.2249	52.9709	76.5771	111.28	96.9949	118.432	57.4539	286.076	NA	NA	NA	3
evm.model.contig_4.312	3.6828	2.95197	3.68202	1.3453	2.2402	1.5146	0.949104	0.712901	1.87237	O60669	MOT2_HUMAN	Monocarboxylate transporter 2	2
evm.model.contig_4.317	0	0	0.016572	0	0.036323	0.271549	0.55942	0.02616	0.839455	Q8R0M8	MOT5_MOUSE	Monocarboxylate transporter 5	3
evm.model.scaffold_607.48	20.9352	15.3964	16.3323	22.934	33.3472	26.882	32.078	20.0499	34.2872	NA	NA	NA	6
evm.model.contig_500.137	0.184568	0.150701	0.517052	1.4359	1.33585	0.431254	0.93214	0.632274	0.949469	Q71M42	PC11X_PANTR	Protocadherin-11 X-linked	7
evm.model.contig_500.136	0.031288	0	0.042406	0.033173	0.053274	0.027914	0.019165	0.432311	0.321217	P02707	LECH_CHICK	Hepatic lectin	9
evm.model.contig_1120.5	0.563228	0.447907	0.188069	0.498746	0.41442	6.09164	2.9681	15.4009	2.36605	NA	NA	NA	3
evm.model.scaffold_681.284	0.131966	0.221379	0.075988	0.014895	0.051229	3.60969	0.723174	8.33201	1.45219	Q8WWZ7	ABCA5_HUMAN	ATP-binding cassette sub-family A member 5	3
evm.model.scaffold_681.287	1.11065	0.568021	3.96265	4.05377	2.73972	2.4745	5.99421	6.24175	3.66932	Q9NSN8	SNTG1_HUMAN	Gamma-1-syntrophin	3
evm.model.scaffold_43.240	8.24567	9.61912	9.16753	7.43791	7.2111	16.153	10.7707	30.7781	10.2132	Q7T2E3	KC1DA_DANRE	Casein kinase I isoform delta-A	9
evm.model.scaffold_249.504	2.43774	0.913309	0.882613	1.49765	1.07525	0.987373	0.142897	0.396459	0.604907	NA	NA	NA	4
evm.model.scaffold_249.502	0.492841	0.183933	0.064451	0.173721	0.404515	0.168469	0.02809	0.070224	0.050865	NA	NA	NA	4
evm.model.scaffold_531.45	10.1	9.39302	14.5624	4.8946	4.6263	5.76174	4.27648	3.79635	2.06654	NA	NA	NA	2
evm.model.contig_68.31	1.1525	0.173	2.82082	17.7089	35.755	5.58211	48.0411	24.4148	37.9369	Q20930	MIG17_CAEEL	Metalloprotease mig-17	5
evm.model.scaffold_607.70	0	0	0	0.351151	0	0.073613	0.103242	0.851103	0.190753	NA	NA	NA	3
evm.model.contig_454.15	0.038586	0	0.062183	0.789274	0.196066	0.214126	0.076878	0.138924	0.426263	O77215	UNC4_DROME	Homeobox protein unc-4	7
evm.model.contig_454.16	34.5805	29.0762	25.0624	110.207	118.54	64.7627	26.6152	59.9893	63.6763	G5EBI4	CEEH1_CAEEL	Epoxide hydrolase 1	8
evm.model.contig_454.10	1.57116	1.58542	2.4397	1.58084	3.55384	3.78682	4.01287	16.4401	3.23284	Q9W740	NOGG2_DANRE	Noggin-2	3
evm.model.scaffold_85.270	48.641	32.6395	51.5086	53.8556	71.0001	60.3666	118.342	70.7949	103.487	P08059	G6PI_PIG	Glucose-6-phosphate isomerase	3
evm.model.contig_1077.3	1.73108	1.95798	1.99514	4.93334	3.57627	2.55337	2.45562	19.6047	2.28604	NA	NA	NA	3
evm.model.scaffold_41.116	29.2365	36.7348	58.0009	55.3885	33.3062	21.8557	20.8079	8.52416	3.81259	NA	NA	NA	4
evm.model.scaffold_41.117	0.521172	0.081418	0.704933	0.288651	0.765038	5.25065	1.09694	13.2053	2.08629	NA	NA	NA	3
evm.model.scaffold_361.39	0.257449	0.164323	0	0.042194	0	11.4968	3.1388	27.5651	4.4256	Q26630	IDLC_STRPU	33 kDa inner dynein arm light chain, axonemal	3
evm.model.scaffold_681.130	0.139452	0.062728	0.048036	0	0.059398	1.34737	0.808491	5.86425	0.990382	Q9Y243	AKT3_HUMAN	RAC-gamma serine/threonine-protein kinase	9
evm.model.scaffold_282.253	0.140136	0.094174	0.149531	0.021355	0.028492	0.026553	0.047959	0.010888	0.023282	P39806	SALM_DROVI	Homeotic protein spalt-major	1
evm.model.scaffold_728.99	1.482	0.990966	0.922045	2.10839	2.47966	3.09628	1.74092	3.10895	2.95625	NA	NA	NA	6
evm.model.contig_218.68	4.43368	3.91787	4.80953	8.79924	10.5358	8.50235	7.50418	5.79915	8.10951	O95861	BPNT1_HUMAN	3'(2'),5'-bisphosphate nucleotidase 1	7
evm.model.scaffold_147.29	9.14027	8.91249	11.9103	2.26436	2.31094	3.39567	3.98515	3.21962	1.94718	P11536	E74EB_DROME	Ecdysone-induced protein 74EF isoform B	1
evm.model.scaffold_288.309	78.2786	86.0125	77.4205	21.1039	29.9827	29.9578	24.3663	17.9556	17.04	Q8R2U4	NTM1A_MOUSE	N-terminal Xaa-Pro-Lys N-methyltransferase 1	2
evm.model.contig_786.2	4.70267	5.65924	4.96099	1.69448	3.58833	2.58981	2.29339	2.11144	1.55104	Q80Y44	DDX10_MOUSE	Probable ATP-dependent RNA helicase DDX10	2
evm.model.scaffold_557.24	16.4519	30.9595	17.3663	8.1029	9.74251	7.64378	6.33536	7.06327	6.93254	Q24523	BUN2_DROME	Protein bunched, class 2/F/G isoform	2
evm.model.scaffold_557.25	2.70956	5.2787	3.29759	0.96468	0.532652	0.308391	0.673591	0.206969	0.438522	NA	NA	NA	1
evm.model.contig_174.55	9.37247	7.78393	8.76647	3.09835	3.38592	3.78621	2.05774	3.48625	2.64855	Q8IZ73	RUSD2_HUMAN	RNA pseudouridylate synthase domain-containing protein 2	2
evm.model.contig_207.111	1.24401	1.18673	0.770244	1.609	1.48191	7.64465	3.1812	20.3736	3.68615	Q5PQ44	CF299_XENLA	Cilia- and flagella-associated protein 299	3
evm.model.contig_207.110	1.24013	0.731806	1.6908	2.80976	2.74968	2.72922	2.30642	4.02308	2.31331	Q7Z6M1	RABEK_HUMAN	Rab9 effector protein with kelch motifs	6
evm.model.scaffold_104.384	65.6313	84.6379	64.6489	28.4137	28.0414	38.4702	30.56	20.9278	24.5442	P57102	HAND2_DANRE	Heart- and neural crest derivatives-expressed protein 2	2
evm.model.scaffold_104.388	3.57018	16.2998	37.8352	3.8243	2.81439	3.16662	1.51799	5.05897	1.50948	O88278	CELR3_RAT	Cadherin EGF LAG seven-pass G-type receptor 3	1
evm.model.scaffold_147.664	48.9935	44.7057	54.7396	75.2559	56.2991	63.6375	79.8329	77.7304	99.9267	W5PFI3	NNTM_SHEEP	NAD(P) transhydrogenase, mitochondrial	5
evm.model.scaffold_31.648	68.6097	74.1491	71.8427	29.8075	31.903	32.8183	31.1867	25.5088	23.9094	P49354	FNTA_HUMAN	Protein farnesyltransferase/geranylgeranyltransferase type-1 subunit alpha	2
evm.model.contig_23.386	35.1958	55.8684	42.2788	18.4236	21.1269	22.9802	16.6216	15.9049	16.4417	Q7ZYA5	PRKAA_XENLA	Interferon-inducible double-stranded RNA-dependent protein kinase activator A homolog A	2
evm.model.scaffold_288.121	48.1734	50.741	63.4535	125.287	79.4703	111.22	102.53	87.2968	136.218	NA	NA	NA	6
evm.model.contig_199.104	0.587737	0.265619	0.134812	0.015499	0	7.4838	2.61811	20.7742	3.68805	Q8N1V2	CFA52_HUMAN	Cilia- and flagella-associated protein 52	3
evm.model.scaffold_31.238	0	0	0	0.069824	2.70566	0.474198	0.26058	0.924785	0.201953	NA	NA	NA	7
evm.model.scaffold_31.239	21.1462	17.8224	20.0247	18.0336	22.9698	31.9825	29.5334	64.0427	23.1009	Q4V891	POC5_RAT	Centrosomal protein POC5	3
evm.model.scaffold_43.87	0.705198	0.781254	0.974705	0.668575	0.671167	0.575865	0.267535	0.217454	0.452778	Q5SV42	ILEUC_MOUSE	Leukocyte elastase inhibitor C	4
evm.model.scaffold_43.85	1.77428	2.81895	2.50474	1.3263	1.73179	5.55101	4.21452	18.5281	3.90357	P24043	LAMA2_HUMAN	Laminin subunit alpha-2	9
evm.model.scaffold_52.45	450.024	796.349	336.257	0	36.8319	10.344	36.6472	21.3892	8.77587	P22105	TENX_HUMAN	Tenascin-X	1
evm.model.scaffold_52.42	213.303	94.5063	203.494	4395.79	6199.97	7481.87	20477.5	8858.61	8360.82	Q674M7	HEMTN_HIRME	Neurohemerythrin	5
evm.model.contig_62.14	0.045776	0	0	0.012751	0	2.07937	0.542442	4.69566	1.13324	NA	NA	NA	3
evm.model.scaffold_940.658	1.42893	0.289516	1.6548	2.24769	2.1813	11.9392	10.6105	2.94718	11.6358	NA	NA	NA	5
evm.model.scaffold_530.130	215.613	193.569	241.946	39.1568	65.1049	71.9419	96.2368	83.2685	56.1988	P35492	HUTH_MOUSE	Histidine ammonia-lyase	1
evm.model.contig_4.437	94.8838	90.6091	109.737	52.535	51.2144	42.7539	42.6041	30.3477	39.5098	Q9UJQ4	SALL4_HUMAN	Sal-like protein 4	2
evm.model.contig_4.435	1.51089	1.26857	1.20974	0.276524	0.147638	0.463965	0.241155	0.217726	0.288249	NA	NA	NA	1
evm.model.contig_4.434	0.782405	0.6324	1.19825	0.588795	0.12186	0.394322	0.246887	0.231036	0.248985	NA	NA	NA	2
evm.model.scaffold_249.647	35.0565	37.8619	43.1884	89.8688	791.659	332.303	382.739	106.256	165.702	Q2T9S3	RPC6_BOVIN	DNA-directed RNA polymerase III subunit RPC6	7
evm.model.scaffold_249.646	17.2335	15.1394	18.222	24.9688	36.1124	28.4543	38.1045	29.4916	24.0662	Q9UBS3	DNJB9_HUMAN	DnaJ homolog subfamily B member 9	6
evm.model.scaffold_249.333	0.164095	0.185705	0.157271	0.206439	0.299124	0.271782	0.336841	0.60037	0.212331	NA	NA	NA	5
evm.model.contig_953.4	71.0096	99.4184	67.9844	22.5328	37.2597	44.7538	35.7956	21.8724	30.6773	NA	NA	NA	2
evm.model.scaffold_43.236	0.441519	0.262854	0.075457	26.1159	129.041	44.6462	2.7895	31.2336	221.697	Q5F3G7	C1GLT_CHICK	Glycoprotein-N-acetylgalactosamine 3-beta-galactosyltransferase 1	6
evm.model.scaffold_43.235	0.712868	0.358927	0.710893	57.7604	288.689	113.228	4.12142	27.9738	540.556	NA	NA	NA	6
evm.model.scaffold_43.234	6.99922	3.43991	4.11722	82.2723	51.3436	63.1823	35.6152	39.7875	199.036	Q7ZT72	FCN1B_XENLA	Ficolin-1-B	5
evm.model.contig_771.22	21.2084	22.438	6.9806	28.9302	42.4272	30.8364	83.061	10.3482	100.341	Q9BWF2	TRAIP_HUMAN	E3 ubiquitin-protein ligase TRAIP	3
evm.model.contig_771.26	17.0677	14.5405	9.33956	6.49398	6.41809	6.39799	3.59717	6.44543	4.59809	Q75W84	ANR_EISFE	Annetocin receptor	2
evm.model.scaffold_147.267	6.47265	7.78745	6.06056	3.6376	4.68572	3.37994	2.91095	2.73923	2.15732	Q9H8H2	DDX31_HUMAN	Probable ATP-dependent RNA helicase DDX31	2
evm.model.contig_23.408	54.7578	44.7384	53.1403	59.135	67.4998	137.636	155.859	112.182	169.4	P0DTA4	PCCA_PIG	Propionyl-CoA carboxylase alpha chain, mitochondrial	3
evm.model.contig_23.409	4.7898	6.69027	5.55179	6.92014	15.8782	7.64447	11.4411	8.99781	12.8589	Q6P4F1	FUT10_HUMAN	Alpha-(1,3)-fucosyltransferase 10	6
evm.model.contig_23.405	15.8476	11.6135	13.0461	40.6363	28.1147	20.0112	28.7398	27.2505	22.307	NA	NA	NA	6
evm.model.scaffold_31.430	29.7665	35.3306	29.6635	18.2559	11.242	15.3007	6.21496	9.43257	8.948	NA	NA	NA	2
evm.model.scaffold_31.431	27.1742	28.6982	30.2558	16.6679	8.50149	12.9002	5.84446	8.40884	8.46241	NA	NA	NA	2
evm.model.contig_129.70	28.195	29.8106	31.3585	42.1217	54.1949	63.7683	64.9454	22.8645	74.1526	NA	NA	NA	6
evm.model.contig_129.71	0	0	0	0	0	0	2.02706	0	2.19804	NA	NA	NA	9
evm.model.contig_207.470	0.732875	0.279354	0	0.082402	0	26.8669	22.2174	89.2382	12.5056	NA	NA	NA	3
evm.model.scaffold_282.113	0.929407	1.56325	0.860373	0.590532	0.446886	0.146719	0.48896	0.305978	0.223272	Q6P3W7	SCYL2_HUMAN	SCY1-like protein 2	2
evm.model.scaffold_282.115	3.97883	5.58448	5.60599	5.50891	5.16955	8.84	5.50254	16.7471	6.60212	P49459	UBE2A_HUMAN	Ubiquitin-conjugating enzyme E2 A	3
evm.model.contig_199.93	1.76203	0.883407	0.566172	0.58306	2.85786	11.0976	9.82104	31.6151	5.70732	NA	NA	NA	3
evm.model.scaffold_361.213	0.558629	0.395748	0.172416	0.394754	0.629158	0.376236	0.960034	1.51038	0.576024	Q6DG60	UBE2Z_DANRE	Ubiquitin-conjugating enzyme E2 Z	9
evm.model.contig_246.149	26.0622	23.1339	37.3062	0.723405	6.19115	5.96297	3.64324	1.3411	2.71169	Q9QZU7	BODG_RAT	Gamma-butyrobetaine dioxygenase	2
evm.model.scaffold_681.916	102.481	69.1152	82.2002	42.4517	100.665	460.034	266.821	180.937	2659.39	P52189	KCNJ4_MOUSE	Inward rectifier potassium channel 4	9
evm.model.contig_74.47	7.83022	8.30329	8.16306	12.136	12.4824	15.3371	14.2416	24.5737	13.0706	Q4KMJ1	CHAC2_DANRE	Putative glutathione-specific gamma-glutamylcyclotransferase 2	5
evm.model.contig_74.46	0.401789	0.38321	0.311698	0.578782	0.610855	1.53788	0.684439	4.33719	0.855114	P48381	RFX3_MOUSE	Transcription factor RFX3	3
evm.model.scaffold_31.696	57.2262	69.2494	74.6052	17.6246	22.309	28.4492	14.4393	23.5222	30.6501	Q96P44	COLA1_HUMAN	Collagen alpha-1(XXI) chain	1
evm.model.contig_74.43	18.2327	28.1509	22.2541	12.2517	9.91828	10.7217	7.3456	9.57491	10.2182	Q9UNQ0	ABCG2_HUMAN	Broad substrate specificity ATP-binding cassette transporter ABCG2	2
evm.model.scaffold_466.96	0.227437	0	0	0	0.060131	7.50256	1.43995	20.753	3.31869	NA	NA	NA	3
evm.model.scaffold_466.97	0.213202	0.075363	0.162613	0	0	5.02327	1.31233	14.4808	1.96328	NA	NA	NA	3
evm.model.contig_113.48	39.8411	45.5602	30.2793	19.3889	19.5217	15.3689	8.87253	11.9585	15.8023	Q5F364	MRP1_CHICK	Multidrug resistance-associated protein 1	2
evm.model.contig_113.49	11.9114	11.265	12.7238	26.7419	28.0771	16.3016	31.373	14.8163	14.1459	Q0IHQ9	PXYP1_XENTR	2-phosphoxylose phosphatase 1	7
evm.model.scaffold_31.697	69.3257	108.268	98.2672	23.5557	24.4482	33.7441	19.5877	32.0859	40.0887	NA	NA	NA	1
evm.model.scaffold_31.694	6.42014	27.1381	0.854091	0.187722	0.164137	0.174861	0.351791	0.478619	0.970744	P08570	RLA1_DROME	60S acidic ribosomal protein P1	1
evm.model.scaffold_85.4	8.96979	575.104	38.3312	3.60486	21.2666	6.04693	11.3394	2.67807	1.12692	P80229	ILEU_PIG	Leukocyte elastase inhibitor	1
evm.model.scaffold_85.5	63.0957	274.532	75.2401	31.6529	50.0482	62.5134	42.2665	26.8893	25.1845	P05619	ILEU_HORSE	Leukocyte elastase inhibitor	2
evm.model.scaffold_85.6	107.094	679.192	130.421	21.5713	45.5916	67.2599	29.3089	14.1286	9.27116	Q8VHP7	ILEUB_MOUSE	Leukocyte elastase inhibitor B	2
evm.model.scaffold_147.27	2.58101	2.96888	3.78574	0.976968	1.47373	1.4683	1.02269	0.613333	1.16052	Q9WUU9	GANP_MOUSE	Germinal-center associated nuclear protein	2
evm.model.scaffold_288.143	0	0.087139	0.104435	0.041771	0	18.5809	6.81787	56.9523	0	NA	NA	NA	3
evm.model.scaffold_249.526	55.655	39.5177	43.9336	7.63767	11.7503	11.9017	8.66551	12.2744	2.75385	Q148A4	PPR32_MOUSE	Protein phosphatase 1 regulatory subunit 32	2
evm.model.scaffold_288.109	0.30977	0.163476	0.290284	0.015417	0.134133	3.07935	2.69139	11.4323	1.697	NA	NA	NA	3
evm.model.contig_65.94	44.8125	29.4578	37.9117	15.0146	11.014	13.0779	12.7294	12.1914	12.7883	Q5R4F5	MBNL2_PONAB	Muscleblind-like protein 2	1
evm.model.contig_65.95	2.54811	0.799626	1.9719	0.546186	1.15722	0.668179	0.481534	0.524302	0.528217	P82596	PLC_HALLA	Perlucin	2
evm.model.contig_65.96	0	0	0.071577	0	0	3.87533	2.92531	10.9519	2.05634	NA	NA	NA	3
evm.model.scaffold_557.183	54.1769	56.0297	58.0334	25.2709	24.4182	28.7039	19.4253	17.496	20.6747	Q9VZI3	UN112_DROME	Unc-112-related protein	2
evm.model.scaffold_681.345	81.2728	176.322	59.5383	31.3051	45.0482	45.8378	37.6885	37.9847	48.8955	Q9CQ40	RM49_MOUSE	39S ribosomal protein L49, mitochondrial	1
evm.model.scaffold_728.5	0.016236	0.034199	0.031705	0.062269	0.04629	0.061993	0.031642	0.319653	0.050363	P30307	MPIP3_HUMAN	M-phase inducer phosphatase 3	3
evm.model.scaffold_681.698	134.978	172.864	166.068	180.624	206.906	339.656	451.105	265.361	266.296	Q8VCC1	PGDH_MOUSE	15-hydroxyprostaglandin dehydrogenase [NAD(+)]	5
evm.model.scaffold_288.140	0.450426	0.020599	0.009463	0	0	11.8164	3.26049	37.8748	5.2094	NA	NA	NA	3
evm.model.scaffold_31.398	3.92198	5.3315	2.51479	5.78341	4.87657	5.39807	8.6777	14.5633	4.74845	Q5ZKW5	AR2BP_CHICK	ADP-ribosylation factor-like protein 2-binding protein	3
evm.model.scaffold_681.343	572.189	359.611	616.774	1256.22	1479.5	2454.13	2874.05	1931.6	1586.09	Q674M7	HEMTN_HIRME	Neurohemerythrin	6
evm.model.scaffold_681.696	144.09	240.167	171.283	50.1154	69.0647	104.16	70.11	56.6339	58.9857	O02467	ASPG_SPOFR	N(4)-(Beta-N-acetylglucosaminyl)-L-asparaginase (Fragment)	2
evm.model.scaffold_729.18	0	0	0	0	0	0.619283	0.138462	2.1985	0.149349	NA	NA	NA	3
evm.model.contig_489.14	0.400726	0.186958	0.026336	0.193986	0.147052	5.64918	0.83637	9.65728	2.8386	NA	NA	NA	5
evm.model.contig_698.11	49.148	52.7561	54.5451	98.1773	100.889	84.6575	100.339	77.384	86.4058	P45878	FKBP2_MOUSE	Peptidyl-prolyl cis-trans isomerase FKBP2	6
evm.model.contig_273.47	0.027944	0	0	0.053514	0	0.037268	0.136975	0.175498	0.102863	Q7ZXB8	PAB2B_XENLA	Polyadenylate-binding protein 2-B	9
evm.model.contig_273.44	1.57189	0.863012	1.69795	4.70607	3.79972	2.32605	2.79619	2.00652	3.47411	NA	NA	NA	7
evm.model.contig_273.43	1.33986	0.807431	1.55965	4.17581	3.75889	2.76994	3.47402	2.27304	3.98297	NA	NA	NA	6
evm.model.scaffold_681.235	504.296	349.964	513.999	681.182	641.633	929.522	1585.99	1155.46	1148.45	P14851	PPIA_CRIGR	Peptidyl-prolyl cis-trans isomerase A	3
evm.model.scaffold_104.163	23.3772	25.2736	18.1202	63.4662	63.6901	45.7353	50.2443	38.9593	73.9295	NA	NA	NA	6
evm.model.scaffold_361.17	0.607354	0.45494	0.352539	0.065571	0.011808	10.9032	2.56774	28.5409	4.06331	NA	NA	NA	3
evm.model.scaffold_104.160	22.0471	19.851	13.507	14.7976	9.89801	13.1669	3.51461	7.5578	6.8605	NA	NA	NA	4
evm.model.scaffold_361.13	0.326841	0.269159	0.227425	1.95606	0.286828	1.70676	0.590328	2.60776	1.02151	Q5R1S9	CAF1B_CHICK	Chromatin assembly factor 1 subunit B	6
evm.model.scaffold_104.161	7.32521	7.7476	4.9339	4.89344	3.63104	4.09792	1.23533	3.19778	3.25343	Q8R173	ZDHC3_MOUSE	Palmitoyltransferase ZDHHC3	2
evm.model.scaffold_282.270	2.88298	8.7771	7.39822	7.77569	20.1064	9.1444	24.0296	10.0775	22.0796	Q9MYP6	DHB14_BOVIN	17-beta-hydroxysteroid dehydrogenase 14	5
evm.model.scaffold_282.279	1.7561	3.52827	3.53181	2.20375	3.35485	4.15871	4.65487	13.4773	5.3139	P49698	HNF4A_MOUSE	Hepatocyte nuclear factor 4-alpha	9
evm.model.contig_582.2	1.17077	1.00342	1.53945	1.3025	1.0451	4.4986	2.17937	6.55148	2.73649	Q68FF0	K1841_MOUSE	Uncharacterized protein KIAA1841	3
evm.model.scaffold_249.64	0.130643	0.162449	0.153165	0	0.101482	2.37532	0.659779	6.02593	1.16557	NA	NA	NA	3
evm.model.contig_692.8	1113.6	1337.66	1202.25	348.702	470.818	511.958	453.673	374.633	311.205	Q64152	BTF3_MOUSE	Transcription factor BTF3	2
evm.model.contig_483.38	5.71275	6.02997	3.8602	3.5006	3.33446	19.5892	7.37133	40.8006	9.81918	Q9Z336	DYLT1_RAT	Dynein light chain Tctex-type 1	3
evm.model.contig_483.35	0.197511	0.086761	0.32929	0.408655	0.329574	0.775603	0.429398	0.275066	2.12222	Q5VXM1	CDCP2_HUMAN	CUB domain-containing protein 2	3
evm.model.contig_528.44	0.446613	0.245375	0.110898	0.100642	0.373733	0.782936	1.63161	0.627347	1.06687	A0A287A2K5	GASR_PIG	Gastrin/cholecystokinin type B receptor	3
evm.model.scaffold_147.40	34.7521	44.8861	36.1226	14.8943	21.564	14.214	14.2392	15.8121	8.70807	P17812	PYRG1_HUMAN	CTP synthase 1	2
evm.model.scaffold_147.43	44.2971	26.0307	16.7577	1.64571	2.60472	22.5446	3.26936	1.79089	2.14783	G5EBQ8	CHS2_CAEEL	Chitin synthase chs-2	2
evm.model.scaffold_147.42	76.5283	59.8796	70.3476	4.27979	51.2451	36.4316	11.2314	4.52795	5.54284	G5EBQ8	CHS2_CAEEL	Chitin synthase chs-2	2
evm.model.scaffold_288.306	40.0856	48.0853	45.1645	20.7178	21.1524	23.5777	18.3976	16.0574	13.667	Q5M7D6	P4R2A_XENLA	Serine/threonine-protein phosphatase 4 regulatory subunit 2-A	2
evm.model.contig_207.289	13.8317	9.61788	12.1801	4.93302	3.88823	6.93241	4.4798	3.64725	2.73335	NA	NA	NA	2
evm.model.contig_207.280	0.347532	0.171852	0.43995	0.126102	0.157901	0.095273	0.11844	0.121527	0.046193	NA	NA	NA	2
evm.model.contig_207.286	1.61421	0.376251	0.895389	0.19982	0.697774	4.29294	1.19355	14.6125	2.69191	O88870	BEST1_MOUSE	Bestrophin-1	9
evm.model.contig_618.6	0	0	0	0	0	1.46296	0.784563	3.53905	0.387981	NA	NA	NA	3
evm.model.contig_618.3	456.564	358.272	431.697	824.173	653.757	595.404	917.824	856.926	877.5	Q25008	TBA1_HOMAM	Tubulin alpha-1 chain	5
evm.model.scaffold_607.128	1.85638	1.73519	1.71969	0.627379	0.587432	0.457793	0.684993	0.628133	0.495247	Q14643	ITPR1_HUMAN	Inositol 1,4,5-trisphosphate receptor type 1	1
evm.model.contig_207.133	0.644441	0.292812	0.586105	1.06655	0.538872	1.77503	0.779433	3.05558	0.714706	O15374	MOT5_HUMAN	Monocarboxylate transporter 5	5
evm.model.contig_207.137	27.7287	26.1939	27.015	55.5732	41.2901	43.8597	47.132	41.3696	42.6126	A6X942	SH24B_MOUSE	SH2 domain-containing protein 4B	6
evm.model.scaffold_288.190	0.068154	0	0.029059	0.461129	0	7.5977	3.72045	13.0573	6.11683	NA	NA	NA	3
evm.model.scaffold_288.193	0.555982	0.66771	0.305811	0.348812	0.192519	5.35176	1.60464	14.3374	2.15133	Q502L7	KAD8_DANRE	Adenylate kinase 8	3
evm.model.scaffold_31.666	1.0384	1.24427	0.386908	0.984089	1.86968	2.91136	1.7919	10.8704	2.03228	A9UL78	CEP19_XENTR	Centrosomal protein of 19 kDa	3
evm.model.scaffold_31.664	42.0187	67.8085	49.899	7.19981	13.4927	26.7469	12.3379	6.73857	10.0569	NA	NA	NA	2
evm.model.scaffold_31.663	101.959	125.801	115.433	34.3031	54.9949	32.7812	33.5521	54.1832	22.3174	NA	NA	NA	1
evm.model.scaffold_408.25	4.14417	5.22291	2.90472	2.82423	2.70146	1.79419	1.49245	1.32859	1.22263	NA	NA	NA	2
evm.model.scaffold_361.152	0	0.620718	0	0.815801	0.370383	7.41307	11.2421	2.94653	150.297	P11069	GLB3_LUMTE	Extracellular globin-3	9
evm.model.scaffold_361.153	0	0.572057	0	0.926589	0.650338	9.16966	6.06496	2.18866	146.817	P11069	GLB3_LUMTE	Extracellular globin-3	9
evm.model.scaffold_361.150	0.384219	0.747218	1.07525	0.701899	5.11067	15.4457	14.1451	4.39338	85.2645	Q7M418	GLBB2_OLIMA	Extracellular giant hemoglobin major globin subunit B2	3
evm.model.scaffold_361.151	32.2221	108.24	53.764	2.28653	10.5084	16.9837	9.26067	12.7777	21.599	P11069	GLB3_LUMTE	Extracellular globin-3	1
evm.model.contig_248.29	0.339932	0.110113	0.027333	0.644736	0.368743	3.84921	0.812014	7.86287	2.41844	A0A0B4K692	NEP2_DROME	Neprilysin-2	5
evm.model.contig_274.142	0.154174	0.118546	0.081023	0.713182	0.100439	0.05603	0.670327	1.87645	1.00634	NA	NA	NA	9
evm.model.scaffold_31.251	7.89737	12.3782	1.67688	0	0.060835	0	0.063956	0.016255	0.199446	A9ULC7	OSTA_XENTR	Organic solute transporter subunit alpha	1
evm.model.scaffold_531.46	63.5855	110.974	72.9024	15.751	29.8469	19.7202	23.9268	21.9563	28.1895	NA	NA	NA	1
evm.model.contig_23.297	0.097874	2.0608	0.11143	0.074409	0	0.407667	0	0	0.026354	NA	NA	NA	2
evm.model.contig_62.39	114.928	109.57	129.14	150.011	146.646	210.829	232.954	192.37	232.339	NA	NA	NA	5
evm.model.contig_62.38	6.46795	5.45191	6.96668	0.447817	1.36569	1.79462	0.560794	0.559199	0.401453	O42097	FOXA2_ORYLA	Hepatocyte nuclear factor 3-beta	2
evm.model.scaffold_44.90	54.415	61.8326	52.8457	61.5912	57.2916	96.6163	66.6399	128.247	92.6714	Q9NFT7	HXK2_DROME	Hexokinase type 2	3
evm.model.contig_62.31	0.533409	0.437437	0.695538	0.785122	0.374163	0.427284	0.28964	0.137295	0.084038	NA	NA	NA	4
evm.model.contig_23.294	424.874	258.981	603.678	547.023	543.826	643.705	995.356	1008.62	624.074	NA	NA	NA	3
evm.model.contig_62.36	278.596	239.637	329.204	103.194	186.91	98.2031	84.5105	104.13	117.873	NA	NA	NA	2
evm.model.contig_4.458	0.187728	0.30409	0.310168	1.05962	1.26446	0.966839	1.5782	0.865517	0.782565	Q9DGA4	CCNB1_ORYCU	G2/mitotic-specific cyclin-B1	6
evm.model.contig_4.453	0.378541	0.310349	0.249458	2.49741	0.429737	2.01562	0.404945	2.888	0.825425	P09884	DPOLA_HUMAN	DNA polymerase alpha catalytic subunit	6
evm.model.contig_4.454	0.54804	0.486123	0.440627	3.24856	0.832302	2.26996	0.922353	3.0281	1.19983	Q9DE46	DPOLA_XENLA	DNA polymerase alpha catalytic subunit	6
evm.model.scaffold_249.316	30.2886	34.0309	32.5583	17.5003	22.8838	90.4792	68.284	221.382	44.787	Q8C3I8	HGH1_MOUSE	Protein HGH1 homolog	9
evm.model.scaffold_249.310	0.259392	0.026586	0	0	0.134898	8.49284	2.24578	24.1201	4.38462	Q9BXF9	TEKT3_HUMAN	Tektin-3	3
evm.model.scaffold_681.836	80.4947	50.6198	61.9083	8.78186	24.7839	26.6913	19.0924	18.0823	19.7932	Q6NY77	HOGA1_DANRE	4-hydroxy-2-oxoglutarate aldolase, mitochondrial	1
evm.model.scaffold_681.837	0.815998	0.065574	0.040224	0.030628	0.007177	20.6401	8.65228	78.0233	11.6173	NA	NA	NA	3
evm.model.scaffold_288.248	0.090321	0.134259	0.170638	0.21429	0.107214	0.098606	0.018249	0.036167	0.049728	NA	NA	NA	4
evm.model.scaffold_531.137	0.950854	0.757275	0.968756	1.33833	1.17234	3.9703	1.23089	7.84421	1.89453	Q8C9J3	SPEF2_MOUSE	Sperm flagellar protein 2	5
evm.model.scaffold_557.308	41.4904	39.6291	41.806	65.5152	141.347	51.0988	118.304	43.0648	57.2596	Q8BP47	SYNC_MOUSE	Asparagine--tRNA ligase, cytoplasmic	7
evm.model.scaffold_557.309	3.70892	0.901999	1.97384	138.39	159.119	130.564	160.119	31.7053	18.5119	O88492	PLIN4_MOUSE	Perilipin-4	7
evm.model.scaffold_288.249	0.299714	0.092901	0.109561	0.065193	0.351354	4.05518	1.1148	11.0266	1.59836	Q6P656	CF161_HUMAN	Cilia- and flagella-associated protein 161	3
evm.model.scaffold_940.616	8.18065	7.72978	8.80494	11.4097	13.8419	15.2143	16.1571	34.8617	13.4968	Q6P5E4	UGGG1_MOUSE	UDP-glucose:glycoprotein glucosyltransferase 1	3
evm.model.scaffold_109.31	3.23847	3.78383	3.73989	6.13753	7.16886	3.84693	4.66625	6.06225	7.00857	Q9QVN7	TCEA2_MOUSE	Transcription elongation factor A protein 2	6
evm.model.contig_1088.2	0.091626	0.026465	0.098264	0.038678	0.100612	0.943056	0.461146	2.63092	0.67308	Q07120	GFI1_RAT	Zinc finger protein Gfi-1	3
evm.model.contig_160.26	176.301	225.224	149.268	82.5924	58.1038	155.272	53.2144	51.9285	75.2858	P20478	GLNA2_DROME	Glutamine synthetase 2 cytoplasmic	2
evm.model.contig_160.22	0.107932	0.227002	0.023812	0	0.082279	1.09794	0.48283	2.84764	0.631463	NA	NA	NA	3
evm.model.contig_160.23	48.4951	63.9009	57.7359	22.5957	28.8695	30.4139	22.6187	19.8699	19.915	Q7T347	UFSP2_DANRE	Ufm1-specific protease 2	2
evm.model.scaffold_43.259	2.86268	2.10623	0.662217	3.58373	5.38265	6.1056	6.36294	12.0798	3.73359	NA	NA	NA	5
evm.model.contig_23.465	0.022146	0.116477	0.253453	6.50227	9.02751	8.16435	15.6551	4.70498	13.1286	Q9EQJ4	ZN384_RAT	Zinc finger protein 384	5
evm.model.scaffold_147.129	7.80875	5.3559	13.8222	25.5128	12.8938	19.4389	20.7544	15.745	16.905	NA	NA	NA	6
evm.model.scaffold_104.486	14.8282	17.7019	10.7628	5.2082	6.57846	5.99684	5.4798	5.61231	4.88968	NA	NA	NA	2
evm.model.scaffold_44.267	1.64037	2.45008	1.38591	0.238262	0.243557	0.360986	0.185271	0.144003	0.186146	Q9VPQ6	USH_DROME	Zinc finger protein ush	2
evm.model.scaffold_31.416	7.23913	7.47722	15.5445	3.35753	4.02668	2.52228	2.77584	1.2716	1.09494	NA	NA	NA	2
evm.model.contig_207.450	368.69	485.947	398.935	163.998	159.512	178.288	145.978	146.407	120.152	Q9BZK3	NACP4_HUMAN	Putative nascent polypeptide-associated complex subunit alpha-like protein	2
evm.model.contig_207.459	0.165261	0	0	0	0	1.83496	0.930045	5.75441	1.17062	NA	NA	NA	3
evm.model.scaffold_147.120	7.73323	1.51173	6.03791	0.791639	1.35504	5.24298	1.26422	0.566448	0.639478	Q49B93	SC5AC_MOUSE	Sodium-coupled monocarboxylate transporter 2	2
evm.model.scaffold_147.124	1.50707	0.806985	0.331141	0	0.04195	0.079034	0.012394	0.041327	0.131914	A7MBD8	SC5AC_BOVIN	Sodium-coupled monocarboxylate transporter 2	1
evm.model.contig_129.53	7.93361	8.01964	8.66044	10.1095	7.39567	45.1962	16.2035	117.937	24.5425	Q179T2	MUT7_AEDAE	Exonuclease mut-7 homolog	3
evm.model.contig_129.54	6.31545	6.86574	7.21994	8.20395	5.28232	26.3307	19.9121	64.7157	15.3463	Q7TSV9	ENKD1_MOUSE	Enkurin domain-containing protein 1	3
evm.model.contig_129.58	3.28714	6.03829	3.78545	5.93637	8.20539	4.64524	12.4853	4.27858	7.43573	NA	NA	NA	5
evm.model.contig_663.15	0.981392	1.16933	0.881185	0.704651	1.2934	2.1292	1.44888	4.21493	1.67609	Q9D5S7	LRGUK_MOUSE	Leucine-rich repeat and guanylate kinase domain-containing protein	3
evm.model.contig_663.17	47.2184	46.841	21.9571	19.5595	20.679	17.5857	9.98603	8.55993	12.3067	NA	NA	NA	2
evm.model.contig_199.72	40.5116	48.4172	36.7011	20.0068	43.4771	18.9332	17.9687	13.5413	18.0947	Q7ZYC4	ACBG2_XENLA	Long-chain-fatty-acid--CoA ligase ACSBG2	2
evm.model.scaffold_288.207	125.547	104.787	131.221	201.656	226.239	296.242	196.99	280.579	169.605	Q9D8Y0	EFHD2_MOUSE	EF-hand domain-containing protein D2	6
evm.model.scaffold_104.226	1.81075	0.320972	0.890544	0.663117	0.666964	5.28343	2.89131	13.2294	2.16819	P30153	2AAA_HUMAN	Serine/threonine-protein phosphatase 2A 65 kDa regulatory subunit A alpha isoform	3
evm.model.contig_142.20	44.645	20.8583	57.3583	61.5447	56.1129	42.1606	73.7426	66.7717	116.938	Q9XTL9	PYG_DROME	Glycogen phosphorylase	3
evm.model.contig_134.6	0.231242	0.049779	0.037035	0	0	3.77837	0.681169	11.775	2.31908	NA	NA	NA	3
evm.model.contig_483.276	0.122784	0.186845	0.409957	0.476092	0.370933	0.445896	0.485617	2.64586	0.538322	O00555	CAC1A_HUMAN	Voltage-dependent P/Q-type calcium channel subunit alpha-1A	3
evm.model.contig_134.8	1.26902	1.39294	0.950985	2.49286	0.979468	3.81314	2.16471	8.16403	3.15766	Q803U7	EXO1_DANRE	Exonuclease 1	3
evm.model.contig_23.267	3.81197	5.73501	5.56454	4.32082	6.32165	11.1204	10.2472	33.0245	11.2449	P50538	MAD1_MOUSE	Max dimerization protein 1	3
evm.model.scaffold_85.25	2.94412	2.69511	2.53722	2.25489	4.1762	5.56956	5.54404	5.17898	3.39481	NA	NA	NA	5
evm.model.contig_663.13	123.166	69.6464	183.127	61.203	54.3867	111.317	44.4815	41.821	39.735	Q28BL6	AACS_XENTR	Acetoacetyl-CoA synthetase	2
evm.model.contig_663.12	81.9075	50.0221	123.105	40.0088	34.3497	75.8148	30.65	26.7097	28.6757	Q5ZLG0	AACS_CHICK	Acetoacetyl-CoA synthetase	2
evm.model.scaffold_728.109	0.471707	0	0	0.146071	0	6.47434	1.53279	11.0981	3.25766	NA	NA	NA	3
evm.model.scaffold_85.97	1030.07	1954.73	1031.65	541.825	574.455	824.296	467.549	467.3	368.4	J7FQE8	CYTB_OPLFA	Cystatin-B	2
evm.model.contig_698.33	233.839	583.326	354.802	37.9067	46.3806	48.3047	43.5335	18.258	18.089	Q8R4W6	PCOC2_MOUSE	Procollagen C-endopeptidase enhancer 2	1
evm.model.contig_698.35	38.179	12.7203	42.2662	55.7264	71.7064	73.818	139.107	95.571	97.4496	NA	NA	NA	5
evm.model.contig_698.36	53.3125	15.2516	59.8336	82.5824	107.395	107.184	178.495	116.147	137.647	NA	NA	NA	5
evm.model.scaffold_288.124	0.747564	0.173858	0.054612	0	0.022494	21.0953	12.3578	67.3518	9.08643	NA	NA	NA	3
evm.model.scaffold_681.854	3.86611	3.37787	1.66322	3.23475	3.80799	13.2589	6.86504	31.3576	8.63099	Q5R8X9	AMN1_PONAB	Protein AMN1 homolog	3
evm.model.scaffold_466.200	4.51905	5.62869	5.2445	7.82807	5.29885	15.3299	9.26333	41.3791	11.7481	NA	NA	NA	3
evm.model.scaffold_466.201	14.213	9.96897	6.88416	46.1229	61.4925	17.9263	45.5035	44.2918	51.7464	Q5R4I8	PHYIP_PONAB	Phytanoyl-CoA hydroxylase-interacting protein	6
evm.model.scaffold_249.109	49.1387	50.0899	27.1375	5.36461	9.19489	30.3033	6.41915	3.17438	9.57437	Q01240	NF60_DORPE	60 kDa neurofilament protein	2
evm.model.scaffold_249.106	7.26005	5.50252	8.86414	9.04758	5.1981	4.73728	2.65521	3.31875	1.1635	P41823	SY65_APLCA	Synaptotagmin-1	4
evm.model.scaffold_249.104	0.513872	0.378699	0.497941	0.447577	0.505166	2.60841	0.883806	7.04443	1.22795	P20594	ANPRB_HUMAN	Atrial natriuretic peptide receptor 2	3
evm.model.contig_218.22	0.294799	0.36261	0.190939	0.137856	0.137861	4.92309	1.66996	13.8235	2.34141	Q27889	PP2B2_DROME	Serine/threonine-protein phosphatase 2B catalytic subunit 2	3
evm.model.contig_483.12	0.080864	0.063292	0	0.055592	0	6.42691	1.03353	4.2972	0.484161	NA	NA	NA	6
evm.model.contig_483.14	0	0.09984	0	0	0	7.01119	5.33906	24.916	2.9666	NA	NA	NA	3
evm.model.scaffold_41.12	0.447716	0.196872	0.662121	0.16583	0.080826	7.43887	2.34842	29.5898	4.58823	NA	NA	NA	3
evm.model.scaffold_147.711	67.662	65.0134	92.5788	36.6272	27.5071	50.0339	35.8978	24.4194	22.4683	Q63ZI0	KCNK9_XENLA	Potassium channel subfamily K member 9	2
evm.model.contig_160.142	0	0	0	0	0.040629	0.589694	0.135872	1.28014	0.247761	A2BGL3	WSCD2_DANRE	WSC domain-containing protein 2	3
evm.model.contig_160.143	0.28064	0.071624	0.072293	0.581807	0.473803	6.35941	1.86997	13.4235	2.48509	Q9ET61	C1QR1_RAT	Complement component C1q receptor	3
evm.model.contig_207.152	133.785	134.209	156.404	83.541	59.1228	104.157	41.4518	61.251	51.8901	Q12982	BNIP2_HUMAN	BCL2/adenovirus E1B 19 kDa protein-interacting protein 2	2
evm.model.contig_207.159	1.07655	1.01087	0.363885	1.3337	0.808043	5.75151	1.71439	14.3345	2.79242	Q8NAG6	ANKL1_HUMAN	Ankyrin repeat and LEM domain-containing protein 1	3
evm.model.contig_63.11	1.93049	1.87785	6.70607	3.6746	4.84757	6.66151	7.46312	7.43267	11.3325	Q75N90	FBN3_HUMAN	Fibrillin-3	3
evm.model.contig_4.565	12.5368	2.58509	10.4638	46.1889	25.7445	33.52	57.2505	45.7511	121.368	P08120	CO4A1_DROME	Collagen alpha-1(IV) chain	3
evm.model.scaffold_31.605	0.374325	0.602827	0.459635	0.76595	0.317404	3.0805	0.968559	8.32992	1.75376	F6XZJ7	SAM15_MOUSE	Sterile alpha motif domain-containing protein 15	3
evm.model.scaffold_31.607	10.0053	5.46163	9.3727	28.1278	21.6057	14.4083	18.851	11.0129	17.4826	Q5XGZ9	MF6LB_XENLA	Major facilitator superfamily domain-containing protein 6-like protein B	7
evm.model.scaffold_31.606	0.83765	0.304213	0.458953	3.74553	0.79754	2.78555	1.19026	6.73608	2.40662	P37383	RAD51_CHICK	DNA repair protein RAD51 homolog 1	5
evm.model.scaffold_397.36	0.685747	0.960582	0.32442	2.43482	0.674867	2.96225	0.937379	4.72494	2.11703	P24861	CCNA_PATVU	G2/mitotic-specific cyclin-A	5
evm.model.contig_760.9	80.802	65.814	48.7846	275.116	257.094	147.34	187.695	209.091	301.006	Q568Z9	PHYIP_RAT	Phytanoyl-CoA hydroxylase-interacting protein	6
evm.model.scaffold_361.179	393.502	383.234	239.547	62.1671	97.3249	72.199	163.17	40.1339	46.1618	O14756	H17B6_HUMAN	17-beta-hydroxysteroid dehydrogenase type 6	1
evm.model.scaffold_361.177	0	0.498503	0.019572	0.053361	0	0.435662	0	0	0	Q6PF45	VIAAT_XENLA	Vesicular inhibitory amino acid transporter	4
evm.model.scaffold_31.672	4.6093	5.0255	5.95432	4.12024	4.56913	10.0633	5.16809	21.8454	6.14701	O02791	GALC_MACMU	Galactocerebrosidase	3
evm.model.contig_199.147	12.5427	25.7826	12.6384	2.18809	7.0545	6.45458	3.48168	6.89683	3.20285	NA	NA	NA	1
evm.model.contig_299.103	33.7764	41.9115	32.214	15.3605	9.81353	19.1214	12.7982	10.5149	11.2749	NA	NA	NA	2
evm.model.contig_299.106	72.6367	85.5664	110.784	26.6631	37.4108	43.0725	40.5283	33.9916	31.5599	Q3ZBC0	RPAB4_BOVIN	DNA-directed RNA polymerases I, II, and III subunit RPABC4	1
evm.model.scaffold_31.275	519.9	919.974	730.941	194.175	215.488	242.753	212.65	222.177	132.151	NA	NA	NA	1
evm.model.contig_619.55	0.56162	0.496002	1.04273	0.217663	0.143338	4.87189	2.68449	19.8057	5.35771	Q9VAC5	ADA17_DROME	ADAM 17-like protease	9
evm.model.scaffold_31.678	1.09482	1.03216	1.34566	1.38918	2.01413	2.9253	4.2351	6.60519	1.66928	Q9PU13	SPD1A_XENLA	Speedy protein 1-A	3
evm.model.contig_48.37	0.295984	0.369316	0.070241	0.016078	0.041697	0	0	0	0	NA	NA	NA	2
evm.model.contig_4.475	2.82134	3.59415	3.28351	2.95984	3.1646	5.42243	3.57341	9.68546	4.47756	Q5F204	MDH1B_MOUSE	Putative malate dehydrogenase 1B	3
evm.model.contig_274.91	32.4609	40.3747	35.4447	9.27603	13.4977	11.2542	10.0538	8.67839	7.22825	Q15061	WDR43_HUMAN	WD repeat-containing protein 43	2
evm.model.scaffold_147.392	42.4461	11.0788	56.3405	158.393	155.764	136.056	225.144	215.39	153.879	Q8T305	MYSP_TAESA	Paramyosin	5
evm.model.contig_218.116	32.755	55.5716	42.8895	13.9959	18.5342	13.8734	15.0281	11.0042	9.43512	Q6P7N4	HMCES_XENTR	Abasic site processing protein HMCES	2
evm.model.contig_218.112	22.5231	27.8604	18.4085	12.3868	10.9088	9.79262	5.07152	7.29899	9.27395	Q14005	IL16_HUMAN	Pro-interleukin-16	2
evm.model.scaffold_681.41	2.66543	3.43638	3.0078	4.05157	3.67951	4.6844	4.9585	8.51678	4.78081	Q5R7H0	DHTK1_PONAB	Probable 2-oxoglutarate dehydrogenase E1 component DHKTD1, mitochondrial	3
evm.model.contig_218.118	978.228	1233.33	828.591	392.036	415.166	397.606	386.169	334.214	274.148	P13060	EF2_DROME	Elongation factor 2	2
evm.model.scaffold_10.50	56.9281	91.4739	56.9778	28.5475	28.552	31.6354	28.1935	26.0277	20.8862	Q96QE2	MYCT_HUMAN	Proton myo-inositol cotransporter	2
evm.model.scaffold_43.154	0.325074	0.080329	0	0	0.017725	3.95678	1.71601	12.2367	2.2307	Q641R9	DNAL1_XENLA	Dynein light chain 1, axonemal	3
evm.model.scaffold_85.93	0.124019	0.071914	0.121595	0.473748	0.285697	2.36726	0.814008	6.12221	1.06864	Q8N5R6	CCD33_HUMAN	Coiled-coil domain-containing protein 33	3
evm.model.contig_23.190	124.47	17.609	55.611	29.295	116.556	363.678	362.369	151.073	7674.84	P16222	GLBL_LAMSP	Giant hemoglobin linker AV-1 chain	9
evm.model.contig_23.191	1.51937	1.19511	1.74956	1.42818	0.936495	0.78391	0.308823	0.656654	0.243626	Q13976	KGP1_HUMAN	cGMP-dependent protein kinase 1	4
evm.model.contig_23.197	3.98089	10.3734	6.0902	13.232	13.8611	6.41282	11.4922	14.1983	12.0141	P04755	ACH3_DROME	Acetylcholine receptor subunit beta-like 1	6
evm.model.contig_774.25	750.592	590.378	471.795	1932.63	1338.65	5518.54	3065.48	1095.09	1571.97	A8V0B3	NEURM_HIRME	Neuromacin	7
evm.model.contig_795.26	0.120549	0.16721	0.171833	0.059971	0.293254	1.51927	0.805013	4.39912	1.1823	Q14393	GAS6_HUMAN	Growth arrest-specific protein 6	3
evm.model.contig_795.21	5.39834	4.00897	3.79821	6.36477	6.45566	8.31736	6.38453	18.893	6.10513	P0CK98	CCD39_DANRE	Coiled-coil domain-containing protein 39	5
evm.model.scaffold_109.11	0.293458	0.779736	0.381014	1.27776	2.10737	6.29923	1.38234	13.4525	2.3655	Q9JHU5	ARFP1_RAT	Arfaptin-1	5
evm.model.scaffold_109.13	21.5955	13.7319	15.2715	4.73816	5.05287	17.2033	7.03626	3.38618	4.91702	P35523	CLCN1_HUMAN	Chloride channel protein 1	2
evm.model.scaffold_109.16	3.46935	6.42204	23.2925	263.968	151.971	72.515	39.5684	133.475	95.2617	Q0IJ01	ZWILC_XENTR	Protein zwilch homolog	7
evm.model.scaffold_288.269	462.686	774.612	750.209	185.083	309.512	265.257	232.287	161.237	165.729	Q5XIU9	PGRC2_RAT	Membrane-associated progesterone receptor component 2	2
evm.model.contig_805.4	2.28756	1.24396	1.58648	0.083299	0.09116	1.05754	0.335189	0.132928	0.045436	Q6DEL1	S38A7_DANRE	Putative sodium-coupled neutral amino acid transporter 7	2
evm.model.contig_805.3	0.043163	0.53186	0.036373	0.015951	0	0	0	0	0	Q3ZCJ8	CATC_BOVIN	Dipeptidyl peptidase 1	1
evm.model.contig_774.11	1.94405	2.83528	3.53802	0.1536	0.41853	0.295478	0.256437	0.286829	0.297264	Q7KW14	CCDCX_DROME	Coiled-coil domain-containing protein CG32809	1
evm.model.contig_1070.2	0.14498	0	0.130342	0.545925	0	0.726855	20.6655	3.77243	0.044544	O77708	KCC2D_RABIT	Calcium/calmodulin-dependent protein kinase type II subunit delta	9
evm.model.scaffold_43.279	0.438034	0.490403	0.008656	1.01722	0.694279	1.40548	1.74693	4.94373	1.38213	NA	NA	NA	3
evm.model.scaffold_76.117	1.37429	1.47674	1.30983	2.77696	1.25472	4.39322	2.58931	8.29508	3.17506	Q1T769	MIS12_CHICK	Protein MIS12 homolog	5
evm.model.scaffold_76.651	14.7589	15.5622	22.9184	9.35492	7.50474	8.82169	6.32972	6.10802	8.27248	NA	NA	NA	2
evm.model.scaffold_361.147	156.997	171.332	170.089	202.495	281.187	284.426	317.283	192.235	349.448	O08709	PRDX6_MOUSE	Peroxiredoxin-6	6
evm.model.scaffold_31.474	1.34741	0.525567	0.283204	0.124145	0.992486	27.4358	6.52906	68.8282	11.3973	NA	NA	NA	3
evm.model.contig_248.39	0.207982	0.427627	0.178247	0.236897	0.264286	0.821039	0.370216	1.15525	0.656018	Q2HJ41	PRP18_BOVIN	Pre-mRNA-splicing factor 18	3
evm.model.scaffold_681.615	0	0	0	3.10688	10.9248	0.926524	7.64476	8.62208	0.576123	NA	NA	NA	6
evm.model.contig_207.430	68.5074	104.658	87.3768	28.1128	29.0412	24.9857	32.942	20.206	20.6879	P40656	SOX14_DROME	Putative transcription factor SOX-14	1
evm.model.contig_207.431	1.81934	2.97697	2.60566	2.79511	2.25857	7.63352	2.50441	15.3173	4.32804	Q9H977	WDR54_HUMAN	WD repeat-containing protein 54	3
evm.model.contig_248.31	0.569268	0.262555	0.215425	0.039101	0.590527	3.65379	1.50933	9.49957	2.59173	O16796	NPL11_CAEEL	Neprilysin-11	3
evm.model.scaffold_282.154	7.13352	17.06	9.67615	0.547237	1.90451	3.71562	3.07714	2.58108	2.61223	NA	NA	NA	1
evm.model.scaffold_282.153	10.5081	17.0175	9.39724	0.625659	1.51381	4.13887	2.91963	3.83496	3.29596	Q9W707	FXF1B_XENLA	Forkhead box protein F1-B	1
evm.model.scaffold_282.150	65.4048	62.4996	19.9575	3.57685	24.076	4.77033	2.89416	1.17771	8.53504	O00339	MATN2_HUMAN	Matrilin-2	2
evm.model.contig_1012.3	1.2342	0.334359	0.289983	0.318578	0.204742	19.4072	10.9453	61.4747	7.97767	NA	NA	NA	3
evm.model.contig_1012.4	0.310235	0.14781	0.25946	0.054386	0	2.39907	0.550458	11.2642	1.43033	A4FU69	EFCB5_HUMAN	EF-hand calcium-binding domain-containing protein 5	9
evm.model.contig_199.50	17.9671	20.7067	12.6781	20.7741	36.2547	21.5378	63.2894	22.8941	28.8267	NA	NA	NA	5
evm.model.scaffold_104.201	0.068096	0	0	0.029189	0	1.30198	0.057667	5.32841	0.544867	NA	NA	NA	3
evm.model.contig_246.181	0.953281	0.240944	0.212988	0.116215	0.021341	26.0707	20.6844	85.2057	14.5575	Q61241	TSSK1_MOUSE	Testis-specific serine/threonine-protein kinase 1	3
evm.model.contig_246.184	0	0	0	0.070346	0.054771	0.281605	0	0.213101	0.119086	NA	NA	NA	6
evm.model.scaffold_76.316	42.11	80.1308	50.5735	20.8886	22.9933	45.5875	23.5625	24.6384	19.615	Q02962	PAX2_HUMAN	Paired box protein Pax-2	2
evm.model.scaffold_31.264	1.31007	1.14762	1.06404	0.319417	0.334249	0.542268	0.556297	0.224473	0.130894	Q9JIN6	KCMB4_MOUSE	Calcium-activated potassium channel subunit beta-4	2
evm.model.contig_248.197	0.704359	0.634105	0.372818	0.350048	0.361937	2.21647	1.21647	7.25116	1.4131	Q8NEG5	ZSWM2_HUMAN	E3 ubiquitin-protein ligase ZSWIM2	9
evm.model.contig_248.193	0	0	0	0	0	0	0.171009	0.012452	0.321854	A2VDB3	RBM42_XENLA	RNA-binding protein 42	9
evm.model.contig_314.9	964.005	385.401	808.975	2666.23	2545.17	3159.53	4911.9	4000.53	3108.44	P35418	MYSP_TAESO	Paramyosin	5
evm.model.scaffold_288.265	1.5509	2.11107	1.47803	2.80037	1.94566	3.59569	2.30225	5.54114	3.38437	P40692	MLH1_HUMAN	DNA mismatch repair protein Mlh1	5
evm.model.contig_23.206	0.662083	0.040808	0.325983	0.195199	0.231152	18.5604	10.1222	46.9022	7.66226	NA	NA	NA	3
evm.model.contig_65.58	0.016958	0	0	0	0	0.504028	0.122457	1.35261	0.233632	Q93353	IDH3B_CAEEL	Probable isocitrate dehydrogenase [NAD] subunit beta, mitochondrial	3
evm.model.contig_169.33	0.409763	0.201802	0.261302	0.05668	0	13.6692	2.80933	43.8326	6.39192	Q8K430	KLH17_RAT	Kelch-like protein 17	3
evm.model.scaffold_147.459	0	0	0	0	0.02128	0.345006	0.278129	1.792	0.353911	NA	NA	NA	9
evm.model.scaffold_607.188	70.5753	75.7832	107.445	127.564	98.115	95.0417	145.236	177.17	125.496	Q01241	NF70_DORPE	70 kDa neurofilament protein	3
evm.model.contig_698.53	0.939989	0.267322	0.047967	2.25305	1.71989	1.46219	1.11254	2.38729	1.82437	Q5ZHN3	WIPI2_CHICK	WD repeat domain phosphoinositide-interacting protein 2	6
evm.model.contig_698.52	1.53286	0.99821	2.38673	3.22322	1.2225	1.65988	2.95571	3.83197	3.20292	Q13507	TRPC3_HUMAN	Short transient receptor potential channel 3	3
evm.model.scaffold_466.7	1.68253	2.10304	1.13481	2.91359	2.54144	9.88843	4.29176	20.6527	4.68148	A1A5Q4	CF206_RAT	Cilia- and flagella-associated protein 206	5
evm.model.scaffold_466.4	1.76897	0.831357	1.64343	0.26276	0.33164	0.22491	0.390516	0.564977	0.274259	Q99J23	GHDC_MOUSE	GH3 domain-containing protein	1
evm.model.scaffold_249.499	0.844034	0.205055	0.380268	0.529615	0.485628	0.431539	0.182759	0.122925	0.102871	NA	NA	NA	4
evm.model.contig_71.144	0.140311	0.032765	0	0	0	2.13344	0.794132	5.5018	0.989244	NA	NA	NA	3
evm.model.scaffold_466.224	0.250394	0.218035	0.221511	0.231653	0.253884	0.560338	0.582992	2.37775	0.595101	Q3UTQ8	CDKL5_MOUSE	Cyclin-dependent kinase-like 5	9
evm.model.scaffold_728.76	85.4465	75.1824	94.0317	16.6919	24.607	28.2941	13.3608	10.6801	14.4629	NA	NA	NA	2
evm.model.scaffold_249.128	232.248	322.716	300.177	122.188	114.954	112.857	99.9939	81.6047	87.9162	Q90965	RAB2A_CHICK	Ras-related protein Rab-2A	2
evm.model.scaffold_249.125	149.451	79.7672	21.9944	0.539451	0.375448	0.59004	1.27442	1.54573	1.32045	Q4V8D1	CP2U1_RAT	Cytochrome P450 2U1	1
evm.model.scaffold_249.126	13.3721	6.36242	39.816	93.1022	66.6215	59.0808	95.5934	64.9049	90.5769	A1A4M6	STAR5_BOVIN	StAR-related lipid transfer protein 5	6
evm.model.scaffold_249.120	722.114	895.263	886.035	328.266	410.978	411.475	383.097	341.614	258.488	O60519	CRBL2_HUMAN	cAMP-responsive element-binding protein-like 2	2
evm.model.scaffold_249.121	51.1342	74.2111	67.0686	25.3847	31.4046	29.3597	26.1616	24.7007	22.5698	Q9BYD2	RM09_HUMAN	39S ribosomal protein L9, mitochondrial	2
evm.model.scaffold_147.80	6.56355	1.65213	4.08831	14.3924	11.366	5.55298	6.5991	8.3197	11.5274	NA	NA	NA	6
evm.model.scaffold_147.82	0.153023	0.162167	0.131001	0.07852	0.147816	0.475328	0.364364	1.8758	0.600671	NA	NA	NA	9
evm.model.scaffold_147.85	0.095275	0.20095	0.145873	0.218416	0.058285	0.831039	0.1615	3.16786	0.584129	O42281	PRPH2_CHICK	Peripherin-2	3
evm.model.scaffold_147.84	0.250696	0.23966	0.16952	0.195436	0.244463	0.868603	0.610564	4.30897	0.933031	NA	NA	NA	9
evm.model.scaffold_147.87	10.3306	15.2365	8.40074	9.44976	5.42031	8.92567	2.72541	4.47982	3.87606	Q3UHD6	SNX27_MOUSE	Sorting nexin-27	4
evm.model.scaffold_76.304	5.62239	7.71394	2.62512	0.808654	0.478806	1.07253	0.612738	0.471382	1.6675	Q6AYR9	TSN1_RAT	Tetraspanin-1	1
evm.model.scaffold_41.75	54.284	55.9369	40.5602	22.9432	27.9404	20.492	11.2429	19.1086	16.8824	Q5RC84	HEXA_PONAB	Beta-hexosaminidase subunit alpha	2
evm.model.scaffold_41.72	42.5685	48.5784	38.435	121.242	99.9707	114.076	125.372	120.807	130.921	Q9V4N3	CYB5_DROME	Cytochrome b5	6
evm.model.contig_113.213	0.98125	0.708346	0.621125	1.25466	0.689555	4.13477	1.71648	6.43676	1.83564	Q8IX29	FBX16_HUMAN	F-box only protein 16	5
evm.model.contig_160.124	0	0	0	0	0	6.89299	4.66202	17.1932	2.29408	NA	NA	NA	3
evm.model.contig_160.121	0.160841	0	0.125653	1.0238	0.519314	2.75542	0.85673	4.53438	1.43769	A2BGL3	WSCD2_DANRE	WSC domain-containing protein 2	5
evm.model.contig_483.71	0.155825	0.111946	0.073906	0.162401	0.027108	0.949875	0.356324	2.55488	0.404562	NA	NA	NA	3
evm.model.scaffold_76.658	9.75171	8.40256	14.1687	18.4888	6.50054	12.0154	15.1548	18.7484	25.4347	NA	NA	NA	3
evm.model.contig_36.73	1.23697	0.128924	0	0	0	53.6572	32.0203	161	23.5066	NA	NA	NA	3
evm.model.contig_174.36	1.19403	0.636538	0.388127	0.073797	0.314521	0.243003	0.091959	0.175472	0.074324	NA	NA	NA	2
evm.model.contig_174.34	53.3756	45.5327	50.0589	21.1588	19.3625	18.8029	13.2705	16.0776	17.1961	Q9VJS8	ELBOW_DROME	Zinc finger protein Elbow	2
evm.model.scaffold_147.540	15.7483	25.5899	21.9515	7.32093	12.9011	8.63588	8.86042	8.85138	6.87372	Q8BGA5	KRR1_MOUSE	KRR1 small subunit processome component homolog	2
evm.model.scaffold_147.547	15.3987	93.8086	24.3127	9.22106	11.5291	9.72804	11.1401	10.068	7.58822	Q969Q5	RAB24_HUMAN	Ras-related protein Rab-24	1
evm.model.scaffold_147.545	0.110852	0.025487	0.064026	0.645896	0.718539	0.52434	0.222177	1.11516	0.608929	Q9NYP3	DONS_HUMAN	Protein downstream neighbor of Son	6
evm.model.contig_464.6	0.515958	0.5769	0.732197	0.392172	0.815853	1.60126	1.47006	4.24038	1.98214	NA	NA	NA	3
evm.model.scaffold_361.117	0.955157	0.214092	0.39501	13.3629	4.62889	5.67381	3.8059	12.723	8.66206	NA	NA	NA	6
evm.model.contig_207.174	0.243631	0.174695	0.232417	0.303244	0.448181	1.11121	0.430632	3.31981	0.532718	NA	NA	NA	3
evm.model.contig_207.176	318.091	621.863	291.167	7.10172	15.2673	7.23167	5.74213	20.0509	16.5013	Q9NVE7	PANK4_HUMAN	4'-phosphopantetheine phosphatase	1
evm.model.contig_207.171	57.0604	42.009	86.0645	249.522	176.701	159.21	309.545	216.784	251.386	NA	NA	NA	5
evm.model.scaffold_104.27	17.7503	53.0291	8.25112	0	0	0.044124	0	0.086544	0.231211	NA	NA	NA	1
evm.model.scaffold_104.25	5.45206	3.27614	7.33612	11.6191	10.2877	6.56349	6.18814	7.19258	13.1052	O75095	MEGF6_HUMAN	Multiple epidermal growth factor-like domains protein 6	6
evm.model.scaffold_249.604	0.094481	0.092845	0.043742	0.047046	0.060115	4.78177	0.835855	10.8032	1.64453	Q9UKG4	S13A4_HUMAN	Solute carrier family 13 member 4	3
evm.model.scaffold_466.124	88.4884	101.848	42.8441	72.523	22.8491	20.1096	5.89109	22.0331	1.47551	NA	NA	NA	2
evm.model.contig_139.30	2.65864	2.90806	6.34365	0.989209	1.11051	1.76334	1.42767	1.34027	1.50932	Q22328	LEV9_CAEEL	Protein lev-9	1
evm.model.contig_218.138	1.92861	1.64363	3.82244	9.25347	7.67693	3.32587	10.7545	3.77854	5.44109	Q9DA80	RSH3B_MOUSE	Radial spoke head protein 3 homolog B	6
evm.model.contig_139.37	10.1341	5.04605	10.4851	18.1517	11.6034	15.6414	11.864	35.4082	15.2212	P02595	CALM_PATSP	Calmodulin	5
evm.model.contig_218.136	0.1921	0.315653	0.085202	1.27169	0.188403	1.39224	0.721912	1.3087	1.09918	Q5ZLD2	DEP1B_CHICK	DEP domain-containing protein 1B	6
evm.model.scaffold_10.77	0.657729	0.284346	0.598965	0.156665	0.633805	6.49578	2.42423	17.504	1.7585	Q8VIG3	RSPH1_MOUSE	Radial spoke head 1 homolog	3
evm.model.scaffold_10.75	245.27	1237.77	78.1514	0.655015	3.41458	1.4588	0.131722	1.69805	50.1939	P40313	CTRL_HUMAN	Chymotrypsin-like protease CTRL-1	1
evm.model.contig_579.2	0	0.029711	0	0	0.06616	0.6159	0	2.01176	0.282236	P23098	DYHC_TRIGR	Dynein beta chain, ciliary	3
evm.model.contig_579.1	0	0	0	0	0.139847	0.224736	0.026318	1.09198	0.373505	Q69Z23	DYH17_MOUSE	Dynein heavy chain 17, axonemal	3
evm.model.scaffold_76.416	0.733539	0.622493	0.585534	1.52156	1.20667	1.56843	1.46084	2.61188	2.10025	Q94126	CES2_CAEEL	Cell death specification protein 2	5
evm.model.scaffold_76.414	0.668175	0.152219	0.143089	0.109325	0.130702	2.28861	1.80344	7.27338	1.23243	Q9NPC3	CIP1_HUMAN	E3 ubiquitin-protein ligase CCNB1IP1	3
evm.model.scaffold_76.413	0	0.016115	0	0	0	0.062486	0.194015	0.28899	0.042358	Q9UIU6	SIX4_HUMAN	Homeobox protein SIX4	9
evm.model.contig_160.68	587.939	436.768	618.662	1442.73	1395.47	1638.16	2056.47	2739.96	1955.53	P14318	MP20_DROME	Muscle-specific protein 20	5
evm.model.contig_160.69	6.77754	6.61726	7.38748	2.46518	3.8604	3.02019	3.19745	2.48431	2.30497	O70467	ANM3_RAT	Protein arginine N-methyltransferase 3	2
evm.model.contig_68.91	0.190151	0	0.399172	0.024991	0	4.86186	4.44681	13.867	1.36033	D3YXG0	HMCN1_MOUSE	Hemicentin-1	3
evm.model.contig_207.410	30.2941	36.4207	28.4653	24.1618	26.8506	53.7062	34.7922	110.669	34.6235	Q20681	BAT38_CAEEL	BTB and MATH domain-containing protein 38	9
evm.model.scaffold_31.550	156.202	471.713	224.097	8.16006	12.0214	16.9426	13.7664	8.05537	5.1011	Q9UJV3	TRIM1_HUMAN	Probable E3 ubiquitin-protein ligase MID2	1
evm.model.contig_199.37	36.7653	85.869	48.2719	32.9374	15.1464	10.8692	12.7266	24.3604	22.3644	Q5R5D5	AK1A1_PONAB	Aldo-keto reductase family 1 member A1	1
evm.model.scaffold_681.730	0.040508	0.02898	0.066773	0.705168	0.052206	0.252271	0.604453	1.86601	0.113738	NA	NA	NA	3
evm.model.scaffold_31.630	7.45709	4.37943	7.04339	0.265776	0.647304	3.14975	0.527496	0.420884	0.137228	P42587	HNK2_XENLA	Homeobox protein XENK-2	2
evm.model.scaffold_147.188	66.5825	81.3679	72.0671	30.3397	32.0905	40.3985	34.2909	22.9881	29.1772	NA	NA	NA	2
evm.model.scaffold_466.39	0.613389	0.436255	0.744077	0.500994	1.0519	1.20195	1.55609	4.56096	0.383776	Q6AXL4	NCLDB_DANRE	Neurocalcin-delta B	3
evm.model.scaffold_31.693	176.588	198.18	273.426	322.015	288.128	332.444	488.671	427.983	347.124	Q2HJ57	COTL1_BOVIN	Coactosin-like protein	5
evm.model.scaffold_76.174	3.45478	4.87296	5.1051	1.88554	1.44867	1.62801	1.43813	1.49779	1.05739	D3K0R6	AT2B4_BOVIN	Plasma membrane calcium-transporting ATPase 4	2
evm.model.scaffold_681.56	38.7771	108.684	59.7352	41.3527	21.2276	70.2851	21.2809	25.0055	27.1401	X4Y2L4	LHYAL_HIRNI	Hyaluronoglucuronidase	2
evm.model.scaffold_85.249	0.866907	0.270311	2.02155	3.19658	3.13341	1.36631	6.63115	5.36179	5.67652	Q17QW3	RDH14_BOVIN	Retinol dehydrogenase 14	3
evm.model.scaffold_85.244	38.3987	45.2688	62.9521	13.3033	15.1559	12.3556	12.0169	8.65172	9.5683	NA	NA	NA	2
evm.model.scaffold_85.247	0.200202	0.085925	0	0.254739	0.204789	15.0877	0.67832	31.9098	4.67173	Q9Z319	CORIN_MOUSE	Atrial natriuretic peptide-converting enzyme	5
evm.model.scaffold_85.242	0.998363	0.931258	0.931395	0.714994	0.287443	0.735922	0.289212	0.068098	0.013793	Q5TDP6	LGSN_HUMAN	Lengsin	4
evm.model.contig_23.224	1.25501	1.78802	0.834505	3.07038	4.72545	14.57	4.38093	16.2212	7.30864	Q9D1C2	CBY1_MOUSE	Protein chibby homolog 1	6
evm.model.contig_4.396	0.720561	0.783907	1.02331	0.984506	0.448334	0.363731	0.232296	0.090654	0.030657	Q6GM59	MOT12_XENLA	Monocarboxylate transporter 12	4
evm.model.contig_4.397	2.47196	2.21674	5.08836	4.22722	2.34092	2.01171	1.56072	0.482405	0.275595	NA	NA	NA	4
evm.model.contig_4.398	1.19172	0.93763	1.21312	1.06226	0.635602	0.473812	0.306733	0.368736	0.591308	Q8VC52	RBPS2_MOUSE	RNA-binding protein with multiple splicing 2	2
evm.model.contig_246.40	6.55426	4.05276	5.15908	2.36597	1.24543	2.35562	1.31482	2.44715	1.42203	P10180	CUT_DROME	Homeobox protein cut	2
evm.model.scaffold_681.357	0.23882	2.15869	0.506762	0.299814	2.90469	3.05417	3.7283	8.25675	2.15322	NA	NA	NA	3
evm.model.scaffold_681.356	2.23827	1.71477	4.47193	3.12802	1.80005	2.33505	1.12547	0.64358	0.104866	Q9VE46	SC5A7_DROME	High-affinity choline transporter 1	4
evm.model.contig_65.35	226.981	419.376	329.419	81.8589	83.5882	122.359	127.652	136.13	83.2551	E1BD59	TRI56_BOVIN	E3 ubiquitin-protein ligase TRIM56	1
evm.model.scaffold_681.358	2.8516	2.69947	2.21197	5.31697	7.61722	4.73622	4.95028	3.54404	4.02206	Q6P0F9	INS1A_DANRE	Insulinoma-associated protein 1a	7
evm.model.scaffold_31.331	0.34419	0.315371	0.251509	0.362724	25.7115	0.211835	14.6442	2.98567	23.1357	P05099	MATN1_CHICK	Cartilage matrix protein	5
evm.model.scaffold_31.332	0.290906	0.209548	0.242593	0.73549	24.6592	0	11.1375	2.47559	23.6886	Q8NFW1	COMA1_HUMAN	Collagen alpha-1(XXII) chain	5
evm.model.scaffold_557.316	0.946624	0.902798	0.918901	0.418049	0.304817	0.304673	0.212833	0.222587	0.421462	Q80Z71	TENN_MOUSE	Tenascin-N	2
evm.model.contig_183.8	0	16.0124	25.2387	0	0	0	0	0	0	NA	NA	NA	1
evm.model.contig_183.1	5.0903	4.33951	3.88719	13.0275	6.99716	11.0652	6.71091	4.10804	49.8186	Q62009	POSTN_MOUSE	Periostin	3
evm.model.scaffold_557.313	5.28222	0.500302	4.19207	94.3712	52.7564	43.3483	212.682	17.3378	35.0731	O88492	PLIN4_MOUSE	Perilipin-4	5
evm.model.scaffold_557.312	5.46235	0.431314	3.53487	80.1304	33.8163	45.9253	82.9029	9.61856	34.2787	NA	NA	NA	6
evm.model.contig_4.534	0.213144	0.049577	0.00853	0	0.006863	6.91659	1.69274	19.1057	2.52836	NA	NA	NA	3
evm.model.contig_4.531	27.2049	26.7465	30.2216	60.6241	56.7384	47.6597	42.3766	67.3614	53.9463	Q16658	FSCN1_HUMAN	Fascin	6
evm.model.contig_273.29	29.8462	40.3684	9.90792	35.5998	44.3188	55.9053	83.3003	42.9722	73.5288	O75897	ST1C4_HUMAN	Sulfotransferase 1C4	5
evm.model.contig_698.77	15.5995	15.6005	23.9416	40.2376	41.5257	68.9945	57.6653	100.881	58.881	P0C7P0	CISD3_HUMAN	CDGSH iron-sulfur domain-containing protein 3, mitochondrial	5
evm.model.contig_105.10	26.7265	94.2541	15.0429	0	0.456943	0.42495	0.218732	0.204129	3.73164	Q920A5	RISC_MOUSE	Retinoid-inducible serine carboxypeptidase	1
evm.model.contig_105.18	43.4313	53.7192	41.0775	17.729	16.5945	19.1112	15.6707	17.4035	15.1122	D3ZGB1	NFAT5_RAT	Nuclear factor of activated T-cells 5	1
evm.model.scaffold_681.15	3.38684	3.33157	3.45836	6.75441	5.22137	9.57856	6.32353	21.9948	6.68551	NA	NA	NA	5
evm.model.scaffold_681.17	82.7532	129.625	127.456	31.5271	37.9605	41.3071	43.4222	28.8643	46.2487	P70712	KYNU_RAT	Kynureninase	1
evm.model.contig_193.8	26.9769	37.0636	34.4924	7.56396	10.3899	10.2221	5.37457	5.93967	8.52495	Q92113	CP17A_SQUAC	Steroid 17-alpha-hydroxylase/17,20 lyase	2
evm.model.scaffold_249.90	0.776196	0.487563	0.4496	0.819177	0.567202	2.08182	1.03202	5.34724	1.49823	Q8VD72	TTC8_MOUSE	Tetratricopeptide repeat protein 8	3
evm.model.scaffold_104.31	6.89814	9.46182	12.5284	0.969861	1.76138	3.26685	0.728519	1.85508	1.41367	B6VQA1	DIMM_DROME	Protein dimmed	2
evm.model.scaffold_466.244	0.399495	2.43827	0.543203	0	0	0.151448	0.066947	0	0	Q9UKF6	CPSF3_HUMAN	Cleavage and polyadenylation specificity factor subunit 3	1
evm.model.scaffold_466.242	9.2259	11.6847	1.24317	9.087	27.6517	38.8294	48.4729	8.81877	17.7711	P50453	SPB9_HUMAN	Serpin B9	6
evm.model.contig_207.21	1.9143	2.12663	2.0431	1.95949	1.56929	4.90366	2.72274	10.8257	2.50478	Q9R1K5	FZR1_MOUSE	Fizzy-related protein homolog	3
evm.model.scaffold_104.30	1.30917	0.258777	0.613556	0.060631	0.184502	0.199178	0.095737	0.159654	0.225415	NA	NA	NA	1
evm.model.contig_36.129	7.30017	10.9335	7.83917	1.73822	2.82862	7.03657	3.5445	2.13049	2.40003	NA	NA	NA	2
evm.model.contig_36.126	0	0	0.355992	0.43744	0.22015	2.83557	0.878108	5.82319	1.78542	NA	NA	NA	3
evm.model.contig_93.111	59.5549	66.8055	56.0651	17.3746	25.6203	20.5198	21.0512	13.92	18.2375	Q8CCN5	BCAS3_MOUSE	Breast carcinoma-amplified sequence 3 homolog	2
evm.model.scaffold_41.59	4.86358	4.9027	4.37443	0.689415	1.24719	0.907351	1.44621	1.26725	0.614694	NA	NA	NA	1
evm.model.contig_160.102	0.108449	0.012505	0.024739	0.09335	0.118977	2.43268	3.22271	6.21223	0.69443	P83097	WSCK_DROME	Putative tyrosine-protein kinase Wsck	3
evm.model.contig_160.103	0.46272	0.112506	0	0.374908	0.546418	2.43245	3.8008	15.6984	1.18578	P83097	WSCK_DROME	Putative tyrosine-protein kinase Wsck	9
evm.model.contig_160.100	0	0	0	0	0	0.361531	0.083563	1.2934	0.135888	A2BGL3	WSCD2_DANRE	WSC domain-containing protein 2	3
evm.model.contig_160.101	7.19618	4.32312	4.41258	11.917	22.1836	14.6783	28.6474	8.38901	26.5982	NA	NA	NA	5
evm.model.scaffold_397.47	0.82574	0.512358	0.169384	0.779259	0.475329	7.15653	2.4694	15.4978	3.21088	NA	NA	NA	3
evm.model.contig_160.109	0.156569	0	0	0	0	7.30646	1.11447	15.697	2.76137	NA	NA	NA	3
evm.model.contig_483.50	4.76974	2.24982	6.90052	19.7261	17.4187	7.64343	14.1551	8.92151	13.8801	NA	NA	NA	6
evm.model.contig_483.52	2.85736	1.931	3.25783	7.24198	8.22207	7.56002	6.93978	11.2775	6.56454	NA	NA	NA	6
evm.model.contig_220.18	1.25172	0.54497	0.891736	5.83187	1.12818	2.39098	1.60076	4.99599	3.86864	Q801E2	ANLN_XENLA	Anillin	6
evm.model.contig_220.14	6.54062	5.34612	3.7678	9.48667	7.16026	8.49511	8.83957	11.8907	7.25915	P36872	2ABA_DROME	Protein phosphatase PP2A 55 kDa regulatory subunit	6
evm.model.contig_36.54	0	0.020581	0	0.548986	0.149157	0.101173	0	0.500308	0.137477	Q8N693	ESX1_HUMAN	Homeobox protein ESX1	6
evm.model.scaffold_147.527	0	0	0	0	0	0.087163	0.086804	2.02415	0.27631	O60911	CATL2_HUMAN	Cathepsin L2	9
evm.model.scaffold_112.41	99.8253	156.552	153.449	25.2475	40.6651	29.5721	34.1723	24.9245	15.6449	P17644	ACH2_DROME	Acetylcholine receptor subunit alpha-like 2	2
evm.model.scaffold_112.40	108.409	199.231	161.507	29.2648	47.2459	33.0646	36.6949	35.4949	18.7806	P54247	ACHX_ONCVO	Acetylcholine receptor non-alpha chain (Fragment)	1
evm.model.contig_71.1	0.088508	0.102011	0.005187	0	0	0.012791	0	0	0.003488	NA	NA	NA	1
evm.model.contig_71.2	26.407	11.3695	1.79802	0	0	0.83662	0.068007	0.024611	0.053058	Q29NC4	CBPA1_DROPS	Zinc carboxypeptidase A 1	1
evm.model.scaffold_147.298	9.76631	6.54594	8.04058	24.6886	15.308	15.5163	20.5052	23.9368	31.7165	Q00174	LAMA_DROME	Laminin subunit alpha	5
evm.model.scaffold_288.3	2.8096	3.92655	0.216811	3.29043	2.63307	8.53243	5.22621	25.3953	5.97203	Q1L8Y6	BBIP1_DANRE	BBSome-interacting protein 1	3
evm.model.contig_619.10	153.089	459.299	175.617	46.5207	95.1723	77.7337	82.2843	81.4802	93.4294	Q8VCN5	CGL_MOUSE	Cystathionine gamma-lyase	1
evm.model.contig_619.14	0.779365	0.307984	0.230645	0.163595	0.285619	15.2404	1.7917	39.6925	5.72938	Q6A070	TGRM1_MOUSE	TOG array regulator of axonemal microtubules protein 1	3
evm.model.contig_619.18	0.096014	0.131631	0.269069	0.73063	0.262046	0.416543	0.306543	1.34829	0.346246	Q96N23	CFA54_HUMAN	Cilia- and flagella-associated protein 54	5
evm.model.contig_619.19	4.42358	3.02744	4.76357	14.2801	9.07608	6.72574	5.17958	5.64559	11.0473	Q28GD4	ELAV2_XENTR	ELAV-like protein 2	7
evm.model.contig_23.281	1.31683	0.909569	0.943175	2.27208	0.494188	2.01844	1.98385	4.38801	1.1906	Q60848	HELLS_MOUSE	Lymphocyte-specific helicase	3
evm.model.scaffold_85.215	87.6898	172.031	92.1614	40.0851	62.2588	50.2858	28.2197	37.5137	33.8665	P97742	CPT1A_MOUSE	Carnitine O-palmitoyltransferase 1, liver isoform	2
evm.model.contig_199.278	0.122041	0	0.048137	0.566531	0.449503	0.520545	1.42273	0.679689	2.30163	NA	NA	NA	3
evm.model.scaffold_249.448	0.046568	0.086606	0	0	0	2.97916	0.714875	5.79332	0.949514	NA	NA	NA	3
evm.model.contig_23.289	13.3583	3.86695	15.9113	14.9768	16.5174	17.5769	21.0606	22.0154	17.866	Q9VRJ2	FITM_DROME	Fat storage-inducing transmembrane protein	5
evm.model.contig_199.271	14.8276	19.5827	16.3529	1.6587	2.71217	6.55236	1.69719	0.695914	0.93753	P42587	HNK2_XENLA	Homeobox protein XENK-2	2
evm.model.contig_498.6	87.0982	58.6316	99.8777	31.9347	33.2952	30.4325	36.7724	34.0011	25.7395	Q9VAN6	SLBP_DROME	Histone RNA hairpin-binding protein	1
evm.model.contig_483.195	1.9149	2.0483	1.21406	2.55839	2.15775	3.7082	4.23903	2.66982	8.59114	Q6TXF1	ARRD3_RAT	Arrestin domain-containing protein 3	3
evm.model.contig_483.192	84.7515	84.4848	94.763	106.993	100.799	130.829	147.94	128.291	164.758	Q9D3D9	ATPD_MOUSE	ATP synthase subunit delta, mitochondrial	5
evm.model.scaffold_147.65	0	0.774791	0.187148	1.56668	1.49228	4.23454	5.70081	2.74091	0.1139	NA	NA	NA	6
evm.model.scaffold_249.628	0.321366	0.230427	0.549551	0.180798	0.318712	0.17334	0.128431	0.150658	0.096965	Q5F4C0	HVCN1_CHICK	Voltage-gated hydrogen channel 1	2
evm.model.scaffold_249.621	2.64861	2.39311	5.03431	6.43841	5.19659	6.15788	7.18013	7.05727	6.70239	Q03601	NHL1_CAEEL	RING finger protein nhl-1	5
evm.model.contig_207.6	53.5807	49.0591	55.7487	2.94573	10.1016	5.81919	16.2847	10.2935	7.16782	Q02318	CP27A_HUMAN	Sterol 26-hydroxylase, mitochondrial	1
evm.model.contig_139.50	0	0	0	0	0	0.129079	0.254444	0.784104	0.342372	Q91770	NOT2_XENLA	Homeobox protein not2	9
evm.model.scaffold_10.18	0.311056	0.125707	0.128372	0.978282	0.14164	0.953303	0.391484	2.0847	0.702989	Q8TEP8	CE192_HUMAN	Centrosomal protein of 192 kDa	5
evm.model.scaffold_10.16	0.250764	0.260141	0.168356	1.87313	0.246677	1.1131	0.674912	2.07994	0.993189	Q6DE87	CHK1_XENLA	Serine/threonine-protein kinase Chk1	6
evm.model.scaffold_10.17	0.250058	0.304169	0.193321	1.55633	0.407157	1.28713	1.00297	2.97035	1.08542	NA	NA	NA	5
evm.model.contig_218.20	0.11703	0.175799	0.039934	0.025097	0	5.33057	3.69599	14.3317	2.18711	NA	NA	NA	3
evm.model.scaffold_10.148	1.8546	0.929641	2.68873	38.0523	22.0093	21.311	13.0751	23.7712	29.1553	Q25074	AQP_HAEIX	Aquaporin	6
evm.model.scaffold_147.7	2.1324	1.91573	2.21403	2.01391	2.58588	5.89238	3.20357	12.1999	3.84319	NA	NA	NA	3
evm.model.contig_218.26	2.16264	2.71265	2.06762	1.38593	2.06016	3.94847	4.16135	6.43018	4.08378	NA	NA	NA	9
evm.model.scaffold_10.143	6.64304	30.0904	2.4884	0.32157	3.12731	1.16598	0.600874	1.8553	0.895943	P07872	ACOX1_RAT	Peroxisomal acyl-coenzyme A oxidase 1	1
evm.model.contig_23.154	0.07968	0.028021	0	0	0.008897	4.54006	1.06413	12.1581	1.87819	NA	NA	NA	3
evm.model.contig_23.156	70.9683	151.215	92.3168	78.4867	57.6303	73.2184	45.0975	40.963	31.4633	Q9H3G5	CPVL_HUMAN	Probable serine carboxypeptidase CPVL	2
evm.model.contig_23.480	0.479288	0.672598	0.791781	1.47364	0.516895	2.46765	0.988948	4.01404	1.04523	Q6IBW4	CNDH2_HUMAN	Condensin-2 complex subunit H2	5
evm.model.contig_23.489	0.426375	0.135806	0.3761	1.66149	0.948785	0.668235	0.479344	1.26507	0.487083	O13262	SCNNC_XENLA	Amiloride-sensitive sodium channel subunit beta-2	7
evm.model.scaffold_147.118	9.07709	14.99	14.4687	0.177035	2.49715	1.52241	0.81598	0.965602	0.534869	G5EEY6	ZIG3_CAEEL	Zwei Ig domain protein zig-3	1
evm.model.scaffold_147.119	1.18046	0.117087	0.450787	0.041153	1.51406	7.33686	2.01334	11.3071	1.96435	Q7SYH5	SC5A8_XENLA	Sodium-coupled monocarboxylate transporter 1	5
evm.model.contig_160.46	28.0105	46.5495	33.8152	11.5996	11.3396	10.3774	7.17403	7.01086	7.67405	A4D1U4	DEN11_HUMAN	DENN domain-containing protein 11	2
evm.model.contig_160.44	0.109155	0.096594	0	0	0	2.72637	0.576786	7.69329	1.14844	NA	NA	NA	3
evm.model.contig_310.1	0	0	0	8.44523	0	7.26691	2.01242	4.20417	0	NA	NA	NA	7
evm.model.scaffold_147.115	1.83912	0.762446	0.799148	0.144669	0.266381	0.197924	0.026523	0.104848	0.100994	O18326	HUNB_BOMMO	Protein hunchback (Fragment)	2
evm.model.contig_274.65	3.58302	3.66594	4.32211	0.46916	1.0419	1.20993	0.831048	0.670017	0.5819	Q17241	SGF1_BOMMO	Silk gland factor 1	2
evm.model.contig_274.66	3.09632	3.29307	3.84889	0.366785	0.797074	1.82086	0.903747	0.594222	0.472297	NA	NA	NA	2
evm.model.contig_165.7	1.47916	1.19944	1.1319	5.85881	2.11924	2.3726	2.3236	5.49558	2.04101	Q6DCF6	EFCB7_XENLA	EF-hand calcium-binding domain-containing protein 7	6
evm.model.contig_199.16	15.6931	20.1268	12.4864	3.72893	3.83819	3.25916	1.73033	6.5548	3.59902	NA	NA	NA	1
evm.model.contig_199.11	0.276157	0.215081	0.121999	0.17225	0.087669	2.61242	0.742948	7.52804	1.86343	Q9C0G6	DYH6_HUMAN	Dynein heavy chain 6, axonemal	3
evm.model.contig_199.10	0.062668	0	0	0.01991	0	2.78762	0.953428	8.49435	1.34214	NA	NA	NA	3
evm.model.contig_770.8	1.16847	0.109314	0	0.060509	0	30.5982	3.86076	94.549	14.2295	Q00436	YB3_XENLA	B box-binding protein	3
evm.model.scaffold_743.150	637.498	661.334	319.116	33.8792	76.9471	209.618	46.6614	28.9518	39.0889	NA	NA	NA	2
evm.model.contig_673.15	8.73115	5.79691	11.922	8.21499	6.04577	6.18372	3.96796	2.0951	1.30159	Q8I6U3	CPLX_HIRME	Complexin-1	4
evm.model.contig_673.12	0.210306	0.132706	0.073111	0.048966	0	10.3357	2.38571	37.0507	5.28026	NA	NA	NA	3
evm.model.contig_754.18	0.095087	0.10108	0.039304	0.216849	0.118452	0.908283	0.422781	1.70757	0.800834	Q9PTU1	DBX1A_DANRE	Homeobox protein DBX1-A	3
evm.model.scaffold_104.530	39.0245	38.6863	40.4297	44.218	51.9832	66.7345	60.3138	95.3996	48.2935	O77210	IF4E_APLCA	Eukaryotic translation initiation factor 4E	5
evm.model.contig_113.151	0.266925	0.07985	0.28453	0.473538	0.217518	0.769287	0.485434	2.15621	0.357306	NA	NA	NA	3
evm.model.contig_113.150	0	0.060845	0.211591	0.299325	0.162269	0.15739	0.225626	1.01457	0.407665	NA	NA	NA	3
evm.model.contig_113.157	34.2351	33.5658	41.1472	12.2056	14.6624	19.4115	9.84719	8.14138	11.0277	NA	NA	NA	2
evm.model.contig_142.41	132.763	255.321	259.274	81.1148	67.3734	93.6413	74.4123	59.5455	64.3863	Q60876	4EBP1_MOUSE	Eukaryotic translation initiation factor 4E-binding protein 1	2
evm.model.scaffold_397.48	0.881467	0.161251	0.367521	1.84973	0.602247	10.3278	2.43006	25.0391	6.19576	Q9I7I0	CCNB3_DROME	G2/mitotic-specific cyclin-B3	3
evm.model.contig_246.60	6.16564	3.05923	9.81996	6.13739	7.97869	9.23764	8.94788	13.2406	12.6683	P55068	PGCB_RAT	Brevican core protein	3
evm.model.contig_246.68	15.7695	53.4405	38.1881	2.6449	8.20695	20.0468	12.8106	4.66826	6.32367	Q9U616	GCSH_DROME	Glycine cleavage system H protein, mitochondrial	2
evm.model.contig_65.17	7.57114	7.62872	3.36794	5.95021	8.43659	11.6582	16.9039	8.46038	10.7077	Q9HCS2	CP4FC_HUMAN	Cytochrome P450 4F12	5
evm.model.contig_65.10	0.591221	0.462668	0.508509	0.859853	1.593	0.838139	2.01339	1.22246	1.2076	F1QB54	PABPA_DANRE	Polyadenylate-binding protein 1A	5
evm.model.scaffold_44.317	0.7691	1.52482	1.08562	1.57262	0.945743	2.02555	1.51646	5.45142	2.16553	Q9P2S6	ANKY1_HUMAN	Ankyrin repeat and MYND domain-containing protein 1	3
evm.model.contig_783.14	0.645679	3.26179	0.133501	0	3.03697	11.7179	136.59	89.6162	39.8336	NA	NA	NA	9
evm.model.scaffold_31.315	1.02397	0.717803	1.17709	2.46364	1.30749	0.674909	1.86592	2.10898	1.31567	Q6GQX2	NCK5L_MOUSE	Nck-associated protein 5-like	5
evm.model.scaffold_31.311	0.057945	0.035551	0.065282	0.024032	0	0.445674	0.627823	2.27704	0.109339	P0CG67	UBB_GORGO	Polyubiquitin-B	9
evm.model.scaffold_530.94	27.6964	25.0042	34.3863	37.6986	35.1564	43.0795	43.4072	50.0893	59.5511	Q8BMF4	ODP2_MOUSE	Dihydrolipoyllysine-residue acetyltransferase component of pyruvate dehydrogenase complex, mitochondrial	5
evm.model.scaffold_530.92	31.0452	47.8579	54.5737	18.3245	13.9408	11.9376	14.4118	11.0096	10.5428	Q6U841	S4A10_HUMAN	Sodium-driven chloride bicarbonate exchanger	2
evm.model.scaffold_681.428	0.865621	1.06848	1.93115	2.64297	1.82351	3.34578	1.9112	7.05274	2.34573	Q7ZYY4	FAM3C_DANRE	Protein FAM3C	5
evm.model.contig_4.221	0.088412	0.042146	0.054024	0.038347	0.104129	3.30382	0.767045	6.67307	1.11021	P16066	ANPRA_HUMAN	Atrial natriuretic peptide receptor 1	3
evm.model.scaffold_114.49	0	0	0	0.026704	0	0.102044	0.039008	0.16262	0.014356	NA	NA	NA	5
evm.model.contig_698.95	30.1781	14.5688	8.60997	86.1786	60.3568	146.592	48.0166	81.7231	198.089	Q08257	QOR_HUMAN	Quinone oxidoreductase	6
evm.model.contig_698.93	59.6973	95.9757	70.6917	11.3602	17.5993	16.3627	26.4865	19.9376	21.8126	NA	NA	NA	1
evm.model.scaffold_249.168	0.56982	0.341667	0.10382	70.4423	0.296928	16.5122	5.3541	50.7064	7.32528	NA	NA	NA	7
evm.model.scaffold_249.163	69.5178	82.5587	57.4554	38.2271	42.429	37.457	23.268	35.2633	23.7889	Q5XF89	AT133_MOUSE	Probable cation-transporting ATPase 13A3	2
evm.model.contig_23.48	0.814123	0.343527	0.726926	1.2953	0.935663	6.94858	3.40262	19.7193	3.87658	Q567Y6	IFT22_DANRE	Intraflagellar transport protein 22 homolog	3
evm.model.scaffold_466.260	1.3092	0.156888	1.95362	10.1608	19.4541	8.88055	5.49878	0.496887	18.3694	Q0VD34	PHYIP_BOVIN	Phytanoyl-CoA hydroxylase-interacting protein	7
evm.model.contig_207.40	1.62691	0.168761	0	0.212921	0	38.7663	31.1799	116.046	19.3316	NA	NA	NA	3
evm.model.contig_174.10	0.269202	0.283746	0.123802	0.127361	0.045813	0.058177	0.062771	0.043001	0.08765	Q9VNM1	NPFR_DROME	Neuropeptide F receptor	2
evm.model.scaffold_361.97	30.7752	25.6251	17.5502	75.3707	66.5085	50.0448	35.4296	36.1335	94.8442	Q7T297	F172A_DANRE	Cotranscriptional regulator FAM172A homolog	6
evm.model.scaffold_31.551	77.9702	108.009	88.8001	43.7801	39.9158	27.451	37.1955	22.7284	34.4914	Q792Q4	CRIPT_RAT	Cysteine-rich PDZ-binding protein	2
evm.model.contig_36.103	0	0	0	0	0	0.771945	0.187827	1.84788	0.287027	Q61555	FBN2_MOUSE	Fibrillin-2	3
evm.model.contig_500.63	29.9707	16.0662	14.4121	9.49233	8.62575	11.0093	8.49616	7.82397	6.69849	Q6DG38	GPAT3_DANRE	Glycerol-3-phosphate acyltransferase 3	2
evm.model.scaffold_288.243	0.462343	0.270428	0.074986	1.28485	2.70122	1.20268	0.617809	0.697732	2.53746	NA	NA	NA	7
evm.model.scaffold_44.342	0.915622	0.818956	0.780928	1.05067	0.585279	1.53953	0.890235	3.66031	1.07497	Q9UPN4	CP131_HUMAN	Centrosomal protein of 131 kDa	3
evm.model.contig_207.205	1.3741	1.24383	1.72325	1.60295	1.81824	2.55089	2.63341	3.22214	2.41358	Q01102	LYAM3_MOUSE	P-selectin	5
evm.model.contig_207.209	101.689	73.5989	110.848	105.756	106.427	231.26	272.76	190.308	266.435	P79384	PCCB_PIG	Propionyl-CoA carboxylase beta chain, mitochondrial	3
evm.model.scaffold_557.128	0.441787	0.428897	0.172984	0.231564	0.201299	4.00556	0.896211	10.4363	1.91821	Q9BXU1	STK31_HUMAN	Serine/threonine-protein kinase 31	3
evm.model.scaffold_681.368	4.67708	3.34928	5.21043	27.2622	16.6425	7.70216	4.63794	8.10153	16.8415	P20397	NUCL_XENLA	Nucleolin	7
evm.model.scaffold_681.367	0.908565	0.19798	6.41482	0.820668	7.68071	20.3745	19.2852	62.5844	9.69617	NA	NA	NA	3
evm.model.scaffold_681.365	3.59458	7.08997	3.82464	5.04359	9.44413	7.83383	16.5823	7.97767	6.47464	Q8CFJ7	S2545_MOUSE	Solute carrier family 25 member 45	5
evm.model.scaffold_530.156	6.70609	3.38688	3.16051	1.46031	1.6306	1.02793	1.26405	2.21488	1.61387	P21523	HLOX2_HIRME	Homeobox protein LOX2 (Fragment)	1
evm.model.scaffold_940.539	31.579	14.3559	17.6172	17.2553	8.1402	72.8442	61.0593	217.138	53.743	NA	NA	NA	9
evm.model.scaffold_940.538	1.30232	1.10238	0.781805	1.65865	1.09374	3.1312	2.55373	12.7419	2.40682	NA	NA	NA	3
evm.model.scaffold_940.530	6.17411	2.04771	4.99451	8.61638	6.82946	4.87228	8.39791	9.63632	7.9147	Q9H8W5	TRI45_HUMAN	Tripartite motif-containing protein 45	5
evm.model.scaffold_112.29	26.9471	27.8296	39.5289	5.5197	22.8749	16.1425	9.07375	5.95915	12.9844	P78329	CP4F2_HUMAN	Cytochrome P450 4F2	2
evm.model.scaffold_112.21	0.577051	0.495886	0.858672	2.03949	1.94904	1.22887	1.8886	1.08154	1.10624	Q5SPR8	ESCO2_DANRE	N-acetyltransferase ESCO2	7
evm.model.scaffold_104.80	12.1783	17.9486	9.52498	1.3833	3.60785	7.14174	1.67943	0.800978	1.6778	NA	NA	NA	2
evm.model.scaffold_249.436	11.3975	9.61429	28.2526	3.36939	5.92269	3.91143	4.27164	4.2095	3.75167	P30974	TLR1_DROME	Tachykinin-like peptides receptor 86C	1
evm.model.contig_1033.2	0.0894	0.198253	0.07038	0.041397	0.052286	0.025959	0.003731	0.043881	0.005955	NA	NA	NA	2
evm.model.contig_1033.1	4.78925	5.36564	3.45799	0.553254	0.902253	0.571487	0.276365	0.410191	0.415079	NA	NA	NA	2
evm.model.contig_1033.4	1.33193	1.11324	0.315929	0.079148	0.098298	0.597332	0.077486	0.157784	0.139825	NA	NA	NA	2
evm.model.scaffold_104.86	0.950711	0.23243	0.185584	0.134101	0.174904	0.228858	0	0.071263	0.084612	NA	NA	NA	2
evm.model.contig_199.258	1.99151	3.16935	1.76553	4.26479	6.64385	8.42731	8.21736	5.31777	9.53909	Q80T22	MFS4B_RAT	Sodium-dependent glucose transporter 1	6
evm.model.contig_6.17	0	0	0	0.00931	0.044618	0.725906	0.429066	2.5647	0.426485	P83510	TNIK_MOUSE	Traf2 and NCK-interacting protein kinase	3
evm.model.contig_6.18	0	0	0	0	0.149403	2.80047	0	5.51004	0.658856	NA	NA	NA	5
evm.model.contig_1017.1	17.6503	8.20893	7.30425	2.08467	2.99059	3.15447	2.58352	2.46835	1.81058	Q9Y575	ASB3_HUMAN	Ankyrin repeat and SOCS box protein 3	1
evm.model.contig_483.173	106.028	142.924	217.15	155.226	156.385	206.227	422.971	245.899	238.257	Q6T6C1	THMYZ_THETS	Theromyzin	9
evm.model.contig_483.172	8.14155	10.8073	22.8943	34.5981	69.047	104.617	138.947	58.4805	98.9617	NA	NA	NA	5
evm.model.contig_483.171	189.878	111.836	74.6521	201.258	582.376	761.609	404.713	531.824	2834.58	NA	NA	NA	3
evm.model.contig_902.1	0.066737	0.068677	0	0.088399	0	0.767717	0.326905	1.82413	0.124011	Q8NBP5	MFSD9_HUMAN	Major facilitator superfamily domain-containing protein 9	3
evm.model.scaffold_249.399	39.645	54.3979	46.8113	23.3911	22.9092	20.9428	17.854	15.4501	16.9946	Q4V7B8	RNF44_RAT	RING finger protein 44	2
evm.model.scaffold_249.398	0.099092	0.160994	0.16605	0.122951	0.045384	0.091587	0.03326	0.018033	0.045558	NA	NA	NA	4
evm.model.contig_23.177	0.181407	0.088114	0.330295	0.109808	0.079282	1.93398	0.496803	4.0552	0.870263	NA	NA	NA	3
evm.model.contig_23.174	74.5729	292.614	143.052	24.5832	42.5221	35.4643	26.461	61.3819	31.312	NA	NA	NA	1
evm.model.contig_23.175	116.925	138.955	119.682	40.3628	81.4006	56.7642	48.4745	32.8442	42.1529	A2AG06	MEIOC_MOUSE	Meiosis-specific coiled-coil domain-containing protein MEIOC	2
evm.model.contig_23.171	80.0499	53.5654	79.4682	137.057	133.548	122.842	220.205	125.587	505.695	G4V4G1	IGFBP_CUPSA	Insulin-like growth factor-binding protein-related protein 1	3
evm.model.contig_731.15	104.007	168.738	109.401	26.0043	27.5714	27.0793	25.3149	22.885	20.026	Q8IWV8	UBR2_HUMAN	E3 ubiquitin-protein ligase UBR2	1
evm.model.scaffold_10.30	2.56071	0.494693	1.77588	1.08091	1.21971	4.80098	2.25606	16.3716	2.46455	D3YXG0	HMCN1_MOUSE	Hemicentin-1	9
evm.model.scaffold_10.168	32.3643	35.1424	31.5562	44.6471	65.301	129.193	165.833	110.742	121.02	Q9D1I5	MCEE_MOUSE	Methylmalonyl-CoA epimerase, mitochondrial	5
evm.model.contig_731.14	79.0707	96.3854	85.0977	19.5528	21.2888	20.3089	15.1016	13.585	12.6937	Q6WKZ8	UBR2_MOUSE	E3 ubiquitin-protein ligase UBR2	2
evm.model.scaffold_10.163	14.7542	19.1692	17.0493	6.61315	10.3136	5.05875	5.63052	5.29666	4.11995	Q9GL72	RNZ2_PANTR	Zinc phosphodiesterase ELAC protein 2	2
evm.model.scaffold_531.202	1.00392	2.50056	0.612653	5.76303	1.2167	3.94991	2.25472	11.7557	4.2829	O43663	PRC1_HUMAN	Protein regulator of cytokinesis 1	5
evm.model.scaffold_531.200	6.97965	0.856316	0.121725	0.466269	0.094656	157.469	186.249	692.759	112.703	Q9D4C1	LMTD1_MOUSE	Lamin tail domain-containing protein 1	9
evm.model.scaffold_531.205	0.562364	0.557305	0.409196	1.24674	0.59247	1.61307	0.823629	3.75902	1.19551	Q7Z4L5	TT21B_HUMAN	Tetratricopeptide repeat protein 21B	5
evm.model.scaffold_531.204	1.03366	0.558508	0.635592	0.257869	0.454547	3.52413	0.931753	9.61124	2.81308	Q8IWG1	WDR63_HUMAN	WD repeat-containing protein 63	3
evm.model.contig_698.109	345.395	308.083	372.607	804.203	573.186	492.153	536.163	510.399	780.115	NA	NA	NA	6
evm.model.contig_698.101	0.358339	0.392668	0.453672	0.048393	0.130706	0.065663	0.049924	0.151161	0.02442	Q6DDL7	UN93A_XENLA	Protein unc-93 homolog A	1
evm.model.contig_698.102	453.479	278.795	603.631	881.068	899.266	1075.13	1265.7	938.954	637.982	Q7ZV03	VP26B_DANRE	Vacuolar protein sorting-associated protein 26B	6
evm.model.contig_68.50	0	0	0	0	0.108013	0.619008	0.496252	1.96832	0.397935	NA	NA	NA	3
evm.model.contig_698.105	50.3222	38.2952	31.335	15.121	23.6285	16.2553	12.7114	11.5944	15.2602	Q8QFX1	RIMB2_CHICK	RIMS-binding protein 2	2
evm.model.contig_3.5	0.166209	0.120234	0.338355	2.24758	1.4158	0.610681	0.591044	1.44731	0.557815	Q8JZM8	MUC4_MOUSE	Mucin-4	7
evm.model.scaffold_681.559	1.04947	0.359548	0.224933	0.103271	0.091566	5.17739	1.35135	17.4166	2.5262	Q6YI48	PTPRU_CHICK	Receptor-type tyrosine-protein phosphatase U	3
evm.model.scaffold_681.558	5.6497	3.902	2.96382	6.14351	5.07769	11.3843	10.4079	28.324	7.56704	NA	NA	NA	3
evm.model.scaffold_681.889	0.10177	0.381315	1.34809	0.886889	4.86768	0.128082	4.73812	2.74965	3.81387	Q8CFE4	SCYL2_MOUSE	SCY1-like protein 2	5
evm.model.scaffold_681.888	0	0.018871	0	0	0	1.77809	1.88742	9.09307	0.992896	NA	NA	NA	9
evm.model.scaffold_940.677	0.852314	0.86729	2.14415	0.035108	0.112174	0.104159	0.320913	0.119153	0.229157	Q9VZW5	FMAR_DROME	FMRFamide receptor	1
evm.model.contig_78.1	0	0	0	0	0	0.157332	1.6006	2.00485	0.494214	Q9DBI0	TMPS6_MOUSE	Transmembrane protease serine 6	9
evm.model.scaffold_76.325	0.299217	0	0.103787	0.069044	0.088925	2.59156	1.01728	3.50712	1.23847	NA	NA	NA	5
evm.model.scaffold_76.329	18.2772	16.6839	17.1333	18.1165	23.7279	23.1885	23.6339	38.9552	23.0433	Q5ZLD7	VPS53_CHICK	Vacuolar protein sorting-associated protein 53 homolog	3
evm.model.scaffold_397.163	16.2747	29.2186	15.5252	2.10878	4.39268	9.42692	4.64583	2.55912	5.38975	O76082	S22A5_HUMAN	Solute carrier family 22 member 5	2
evm.model.contig_276.45	0.661853	3.63038	2.5088	0.049772	0.135204	0.166901	0.026994	0.07594	0.460903	Q2KI97	GPR84_BOVIN	G-protein coupled receptor 84	1
evm.model.scaffold_282.89	0.450046	0.043967	0.081877	0.053097	0.094135	11.2657	0.161855	30.1544	3.93025	NA	NA	NA	3
evm.model.contig_274.48	4.14148	1.26977	5.06626	13.1	12.5105	8.8384	10.3845	7.75127	12.6168	P35858	ALS_HUMAN	Insulin-like growth factor-binding protein complex acid labile subunit	6
evm.model.contig_274.47	4.20493	1.26196	5.14808	15.9389	15.1352	10.0376	12.6734	8.59705	13.9797	NA	NA	NA	6
evm.model.contig_274.40	4.38271	0.852731	8.45911	73.9879	35.0783	13.0149	24.3757	13.2196	18.3422	NA	NA	NA	7
evm.model.contig_274.41	42.4119	9.30239	51.0428	92.3633	119.497	116.778	132.554	133.001	131.002	NA	NA	NA	6
evm.model.contig_603.4	0.49412	1.1191	0.892388	0.292376	1.27497	1.9467	1.70115	8.04946	4.04735	P17970	KCNAB_DROME	Potassium voltage-gated channel protein Shab	9
evm.model.scaffold_282.86	0	0	0	0	0.031537	1.43013	0.557948	3.74913	0.810186	NA	NA	NA	3
evm.model.scaffold_85.94	0.307612	0.217743	0.264684	1.26786	0.550439	1.34957	0.459282	2.2263	0.338123	Q25011	FANA_CORAP	FMRFamide-activated amiloride-sensitive sodium channel	6
evm.model.scaffold_44.11	9.04078	3.02394	12.4745	21.761	13.3109	17.1338	17.756	10.8543	23.5197	Q8N0W4	NLGNX_HUMAN	Neuroligin-4, X-linked	6
evm.model.scaffold_44.14	0.136392	0.04861	0.175507	1.46425	0.325795	2.20629	0.879259	4.49667	1.35838	A0AVK6	E2F8_HUMAN	Transcription factor E2F8	5
evm.model.scaffold_466.70	6.65763	12.8425	4.1387	0.675151	0.902446	0.495045	1.15169	0.552438	0.225814	O95185	UNC5C_HUMAN	Netrin receptor UNC5C	1
evm.model.contig_500.159	7.6871	7.13297	4.3356	7.8988	8.01778	8.25397	8.35237	15.0416	8.82327	NA	NA	NA	3
evm.model.contig_248.280	0.124276	0.051122	0.110054	0.052751	0.121854	0.317768	0.138168	1.03846	0.589729	Q587J7	TDR12_HUMAN	Putative ATP-dependent RNA helicase TDRD12	9
evm.model.contig_248.283	186.171	202.954	192.077	217.14	249.399	221.654	367.641	392.555	301.432	Q63081	PDIA6_RAT	Protein disulfide-isomerase A6	3
evm.model.scaffold_147.310	32.5399	7.93264	41.8088	345.851	302.582	391.474	778.548	568.448	560.115	NA	NA	NA	5
evm.model.scaffold_147.311	21.495	36.5973	29.841	7.27252	7.07608	6.97111	7.97192	8.96712	9.31418	P47990	XDH_CHICK	Xanthine dehydrogenase/oxidase	1
evm.model.scaffold_147.316	19.6664	12.3305	18.7244	65.4155	48.8531	39.3368	35.0867	20.4307	38.0913	Q3ZBE9	NSDHL_BOVIN	Sterol-4-alpha-carboxylate 3-dehydrogenase, decarboxylating	7
evm.model.scaffold_147.747	0	0	0.012888	0	0.011899	0.647659	0.104469	4.16798	0.303766	NA	NA	NA	9
evm.model.scaffold_104.510	16.6969	21.859	22.113	7.3255	9.06624	7.70773	8.29952	6.62566	5.53399	Q5ZKD5	RRP12_CHICK	RRP12-like protein	2
evm.model.contig_113.174	0.867937	1.16808	0.820035	1.1247	1.03796	4.332	1.84684	9.34143	2.16104	Q13395	TARB1_HUMAN	Probable methyltransferase TARBP1	3
evm.model.contig_113.177	2.16046	1.67305	1.84099	1.52031	7.27322	1.42943	4.7697	5.02866	4.70654	V5NAL9	TLR4_PINIB	Toll-like receptor 4	5
evm.model.contig_113.178	2.39387	1.53714	1.35977	1.64845	6.92743	1.65062	3.73228	5.40947	4.00533	E5DHB5	LGR5A_XENLA	Leucine-rich repeat-containing G-protein coupled receptor 5A	5
evm.model.contig_574.2	168.913	730.516	243.419	33.2712	22.6553	70.3156	26.6458	47.6055	47.0471	Q62622	4EBP1_RAT	Eukaryotic translation initiation factor 4E-binding protein 1	1
evm.model.contig_246.89	0.118624	0.013964	0.057151	0	0	4.38256	1.01086	10.6891	1.48969	A0A2I4HXH5	V5NTD_NAJAT	Snake venom 5'-nucleotidase (Fragment)	3
evm.model.contig_246.88	0.078434	0.020316	0.015658	0.035002	0.069591	1.92285	0.334469	4.73017	0.830367	A0A2I4HXH5	V5NTD_NAJAT	Snake venom 5'-nucleotidase (Fragment)	3
evm.model.contig_246.87	0.143812	0.004236	0.008035	0.028825	0.001766	3.78144	0.687168	9.12212	1.47114	P21589	5NTD_HUMAN	5'-nucleotidase	3
evm.model.scaffold_31.379	95.1378	141.539	105.667	44.0394	50.3063	47.6017	44.0713	48.3764	39.0488	Q8R050	ERF3A_MOUSE	Eukaryotic peptide chain release factor GTP-binding subunit ERF3A	1
evm.model.scaffold_249.432	422.654	652.725	775.895	171.805	222.037	228.834	181.465	221.353	163.434	NA	NA	NA	1
evm.model.scaffold_397.115	0.469835	0.137394	0.374994	3.0104	0.31844	1.8878	0.707857	4.95153	1.23568	O89044	PRI2_RAT	DNA primase large subunit	5
evm.model.scaffold_397.117	2.99609	2.2709	0.658417	6.00661	3.45442	20.8966	25.7153	50.6614	12.3665	P31749	AKT1_HUMAN	RAC-alpha serine/threonine-protein kinase	3
evm.model.scaffold_397.119	1.51428	0.583565	1.29574	0.271534	0.554324	22.5173	6.39867	53.9883	9.42463	P47197	AKT2_RAT	RAC-beta serine/threonine-protein kinase	3
evm.model.scaffold_147.464	3.20084	2.04029	2.23284	1.59815	1.09224	40.3036	32.9632	127.984	22.9809	NA	NA	NA	3
evm.model.scaffold_147.467	0.241282	0.07384	0.159435	0.15721	0.385491	8.19357	4.64875	22.9954	2.97669	P57727	TMPS3_HUMAN	Transmembrane protease serine 3	3
evm.model.scaffold_147.468	0.359444	0.144771	0.039455	0.020089	0.073049	10.4427	2.32959	27.8518	3.77354	Q9Y5Q5	CORIN_HUMAN	Atrial natriuretic peptide-converting enzyme	3
evm.model.scaffold_607.122	38.9046	62.4634	59.4868	11.3166	16.4292	18.2411	19.5542	17.9603	16.2863	Q9VCA2	ORCT_DROME	Organic cation transporter protein	1
evm.model.contig_4.578	3.86779	6.48506	3.94114	5.54739	4.77063	12.2847	6.94795	28.8944	7.5565	O35125	LRC23_MOUSE	Leucine-rich repeat-containing protein 23	3
evm.model.scaffold_557.315	19.4509	29.6645	26.6905	6.28676	6.15347	5.59529	9.25563	6.94674	7.23765	P07247	KRUP_DROME	Protein krueppel	1
evm.model.scaffold_681.59	118.397	96.3047	193.063	30.7387	41.7895	37.2413	43.6772	34.8087	39.2039	E2RDZ6	SIR5_CANLF	NAD-dependent protein deacylase sirtuin-5, mitochondrial	1
evm.model.scaffold_557.314	8.33618	3.56832	9.03587	118.049	84.4981	68.7996	68.7329	17.1142	77.6748	Q9VH78	ALG12_DROME	Probable Dol-P-Man:Man(7)GlcNAc(2)-PP-Dol alpha-1,6-mannosyltransferase	7
evm.model.scaffold_85.321	0.602114	0.716012	0.243731	0.293087	0.589034	2.69954	1.61597	7.97114	1.86707	NA	NA	NA	3
evm.model.contig_71.137	0.127868	0.080508	0	0.459708	0.063543	1.16535	1.0022	3.103	0.705499	NA	NA	NA	3
evm.model.contig_93.14	401.495	407.803	357.174	597.116	577.018	777.959	663.625	529.51	778.95	NA	NA	NA	6
evm.model.scaffold_681.151	2.01616	1.66968	1.24642	1.48023	1.5875	5.405	3.59058	15.7268	3.24607	Q1LU86	FA92A_DANRE	Protein FAM92A	3
evm.model.scaffold_728.60	0.327575	0.071298	0.176739	0.029408	0	3.54758	0.887305	11.2344	1.48412	Q6VVX0	CP2R1_HUMAN	Vitamin D 25-hydroxylase	3
evm.model.scaffold_530.22	30.4565	22.157	8.48576	3.76946	5.42914	7.13268	7.03717	1.6459	3.20207	O77245	E75_METEN	Nuclear hormone receptor E75	2
evm.model.scaffold_41.96	0.538387	0.108928	0	0.106056	0.018615	14.4858	1.06613	35.9173	5.37423	NA	NA	NA	3
evm.model.scaffold_41.97	0.287393	0	0	0.011891	0	14.0808	2.59578	35.2005	5.42209	NA	NA	NA	3
evm.model.scaffold_41.94	3.7364	2.29097	1.87279	2.07199	1.66505	11.8717	4.93298	33.0164	6.66474	NA	NA	NA	3
evm.model.scaffold_41.95	8.53789	4.50761	2.61349	4.02261	3.61278	96.7054	77.1905	321.95	52.6228	NA	NA	NA	3
evm.model.contig_65.125	0	0	0	0	0	5.14679	0.040243	14.0964	0.852716	Q61554	FBN1_MOUSE	Fibrillin-1	3
evm.model.scaffold_31.576	3.60099	4.44039	1.67793	4.98436	4.44853	13.2885	5.8529	25.3647	4.67966	Q9BRQ4	CF300_HUMAN	Cilia- and flagella-associated protein 300	5
evm.model.scaffold_76.153	3.66572	3.66123	3.36388	3.37915	3.0161	19.3078	11.3336	46.5138	8.59962	Q4KLN4	GLE1_RAT	Nucleoporin GLE1	3
evm.model.contig_481.3	0.131348	0	0	0	0.13995	0.480028	2.5941	3.28189	1.24396	Q9Z319	CORIN_MOUSE	Atrial natriuretic peptide-converting enzyme	9
evm.model.contig_481.1	0.06604	0.118329	0	0	0.156064	0.506154	8.76127	6.94705	4.49262	Q9Z319	CORIN_MOUSE	Atrial natriuretic peptide-converting enzyme	9
evm.model.contig_36.98	0.736263	0.049472	0.0557	0.032376	0.065606	19.8144	5.30096	64.2711	8.47703	Q6ZMT9	DTHD1_HUMAN	Death domain-containing protein 1	3
evm.model.contig_36.92	18.3413	16.1824	11.4602	42.7632	40.4287	30.7621	45.3657	19.8998	21.2175	Q9UPN9	TRI33_HUMAN	E3 ubiquitin-protein ligase TRIM33	7
evm.model.scaffold_288.103	0.119548	0.024859	0.098794	0.407288	0.453378	0.903768	0.856584	1.90357	1.606	NA	NA	NA	3
evm.model.scaffold_288.102	0.126702	0.105103	0.201209	0.451311	0.441104	1.71957	1.60345	4.98303	2.8645	NA	NA	NA	3
evm.model.scaffold_31.454	36.8521	36.6435	30.4719	11.2164	18.3403	16.2394	12.9739	9.93002	10.3565	Q5EA11	TTC4_BOVIN	Tetratricopeptide repeat protein 4	2
evm.model.contig_207.228	69.3112	271.86	108.948	2.17185	2.29697	4.1444	2.44286	5.61593	2.68138	Q5MB13	ABCG2_MACMU	Broad substrate specificity ATP-binding cassette transporter ABCG2	1
evm.model.contig_207.223	0.130781	0	0	0.254101	0.248639	0.106711	0.99441	0.047334	0.868672	NA	NA	NA	3
evm.model.scaffold_557.417	1.51008	0.85288	0.59843	0.785542	1.21911	17.0717	7.2849	57.3186	9.46055	Q5T7B8	KIF24_HUMAN	Kinesin-like protein KIF24	3
evm.model.contig_248.81	0.802837	0.842942	1.10632	0.405486	0.300247	0.542188	0.338972	0.191376	0.134301	Q9DBB9	CPN2_MOUSE	Carboxypeptidase N subunit 2	2
evm.model.contig_248.80	42.0686	42.7875	73.3741	19.0414	32.1482	23.7328	22.0489	17.7779	18.387	Q9D6T0	NOSIP_MOUSE	Nitric oxide synthase-interacting protein	2
evm.model.scaffold_44.286	3.05676	0.366589	0.71618	69.577	65.5427	45.6826	57.9317	32.5389	53.1112	Q32LB5	GPRL1_BOVIN	GLIPR1-like protein 1	6
evm.model.scaffold_557.171	19.4088	35.5442	24.7651	6.00768	12.4362	6.86471	10.216	12.8526	8.15299	NA	NA	NA	1
evm.model.contig_483.155	1.31535	1.27479	1.03792	3.70468	1.65886	2.58856	1.30601	4.84926	2.20704	P53352	INCE_CHICK	Inner centromere protein	6
evm.model.scaffold_44.227	0.885562	0.907102	0.480901	0.982665	0.551438	2.70464	1.13302	4.30876	1.31765	P28828	PTPRM_MOUSE	Receptor-type tyrosine-protein phosphatase mu	5
evm.model.scaffold_44.225	11.5285	16.2777	10.7975	10.2222	14.4125	24.3411	18.0875	50.244	18.1674	Q9NQZ5	STAR7_HUMAN	StAR-related lipid transfer protein 7, mitochondrial	3
evm.model.scaffold_31.513	23.0129	4.86365	0.400555	4.8391	32.8176	28.8456	208.962	2.67421	590.7	P46443	GUAM_HIRNI	Guamerin	9
evm.model.scaffold_44.223	5.99711	5.50506	3.02399	4.39043	5.15059	14.257	9.8692	40.055	9.47696	Q0IIF6	FAIM1_BOVIN	Fas apoptotic inhibitory molecule 1	3
evm.model.scaffold_44.222	115.979	136.504	142.234	41.5716	65.9575	72.2608	54.6499	40.7631	46.43	Q4R7L8	NUD12_MACFA	Peroxisomal NADH pyrophosphatase NUDT12	2
evm.model.scaffold_15.7	23.55	15.8056	23.2559	12.9438	7.47258	7.92799	8.91049	7.00637	6.36844	A0A1D5PUP4	RECK_CHICK	Reversion-inducing cysteine-rich protein with Kazal motifs	2
evm.model.scaffold_15.6	23.8234	21.1816	28.8278	15.9452	8.93452	8.38073	11.4696	8.26775	8.51418	Q9Z0J1	RECK_MOUSE	Reversion-inducing cysteine-rich protein with Kazal motifs	2
evm.model.scaffold_15.4	8.01758	2.2741	5.44752	8.51841	5.64794	7.87842	11.3358	9.72799	9.95188	Q2V2M9	FHOD3_HUMAN	FH1/FH2 domain-containing protein 3	5
evm.model.scaffold_466.155	9.42597	8.88043	0	0	0	0	0	0	0	P41777	NOLC1_RAT	Nucleolar and coiled-body phosphoprotein 1	1
evm.model.contig_57.14	96.414	134.023	123.836	49.068	57.294	41.9221	52.9947	33.2167	45.5521	NA	NA	NA	2
evm.model.contig_57.11	0.583417	0.371061	0.169874	0.13811	0.042135	4.86149	1.43351	10.9406	2.02508	A2AG06	MEIOC_MOUSE	Meiosis-specific coiled-coil domain-containing protein MEIOC	3
evm.model.contig_173.20	0.068578	0.248446	0.031383	0.032765	0.032231	1.99097	0.495767	7.5514	1.2648	A4D1F6	LRRD1_HUMAN	Leucine-rich repeat and death domain-containing protein 1	3
evm.model.contig_173.25	0.415397	0.255585	0.617515	0.906388	0.597311	3.00466	1.29063	7.30122	1.47419	Q96RK4	BBS4_HUMAN	Bardet-Biedl syndrome 4 protein	3
evm.model.contig_173.27	65.3348	89.9569	63.6347	278.959	141.438	159.498	130.772	111.548	162.723	P34960	MMP12_MOUSE	Macrophage metalloelastase	7
evm.model.contig_74.144	0.593404	0.210362	0.27083	2.09299	0.421404	2.17411	0.628575	4.17286	1.63636	Q6NTJ3	GWL_XENLA	Serine/threonine-protein kinase greatwall	5
evm.model.contig_74.141	0.168579	0.220399	0.078901	0.082062	0.081973	0.900647	0.517942	2.0724	0.441345	NA	NA	NA	3
evm.model.scaffold_44.228	0.477746	0.462438	0.269099	1.00708	0.554261	1.99546	0.395756	4.19098	0.851	B1AUH1	PTPRU_MOUSE	Receptor-type tyrosine-protein phosphatase U	5
evm.model.contig_23.118	5.96128	4.51438	4.03341	5.49367	6.1967	5.837	7.73228	12.6861	5.13253	NA	NA	NA	3
evm.model.scaffold_728.118	1.24479	1.28473	1.55205	1.12042	1.09616	5.19361	2.75789	12.6081	2.17922	Q5PPR6	CB5D1_XENLA	Cytochrome b5 domain-containing protein 1	3
evm.model.scaffold_76.469	9.29769	10.216	4.65527	19.484	18.5604	37.6786	47.6394	23.6286	28.3187	Q6DDK2	FADS2_XENLA	Fatty acid desaturase 2	5
evm.model.scaffold_10.104	64.7689	29.4928	53.5971	83.8527	87.8833	109.213	184.165	143.801	153.25	P04412	EGFR_DROME	Epidermal growth factor receptor	3
evm.model.scaffold_408.9	34.1536	23.8654	45.0483	50.4214	53.5198	50.1763	58.6296	49.4606	69.8301	NA	NA	NA	5
evm.model.contig_707.14	1.04109	0.72945	1.62139	1.5758	1.57895	8.7423	1.4239	20.9581	3.33968	A9JRL3	CBPC1_XENTR	Cytosolic carboxypeptidase 1	3
evm.model.contig_707.15	2.15109	1.22867	2.96292	2.847	2.43792	9.80587	3.22319	27.8608	4.8807	Q96MI9	CBPC4_HUMAN	Cytosolic carboxypeptidase 4	3
evm.model.contig_707.16	3.36062	2.07213	4.9847	4.03465	2.4853	13.9731	6.29283	35.0297	7.06806	Q9UPW5	CBPC1_HUMAN	Cytosolic carboxypeptidase 1	3
evm.model.contig_707.18	1.87723	2.29775	2.91735	0.76769	0.770154	0.647648	1.00719	0.789171	0.513696	Q9PWA3	GRIN2_CHICK	GRIN2-like protein	1
evm.model.contig_707.19	0.765297	0.593523	0.627597	0.120423	0.121543	0.196157	0.119145	0.074127	0.038954	Q9NYI0	PSD3_HUMAN	PH and SEC7 domain-containing protein 3	2
evm.model.contig_4.288	6.65128	8.534	6.87673	8.2916	7.40848	7.24463	11.5009	15.8313	8.92355	Q9BRU9	UTP23_HUMAN	rRNA-processing protein UTP23 homolog	9
evm.model.scaffold_466.131	30.0253	37.5685	33.9798	40.3724	39.1639	62.6748	40.1467	95.3867	55.4442	NA	NA	NA	5
evm.model.contig_93.64	113.772	95.5346	158.716	52.6266	48.8627	49.9231	58.7478	44.8321	28.7223	Q63767	BCAR1_RAT	Breast cancer anti-estrogen resistance protein 1	2
evm.model.scaffold_76.331	20.2656	8.573	22.0897	71.256	46.6809	91.3399	204.213	48.9583	235.815	P02466	CO1A2_RAT	Collagen alpha-2(I) chain	3
evm.model.scaffold_681.571	0.293602	0.219133	0.476356	0.300119	0.268781	0.2211	2.11156	1.11508	0.110431	Q16281	CNGA3_HUMAN	Cyclic nucleotide-gated cation channel alpha-3	9
evm.model.scaffold_681.575	264.85	280.434	361.215	471.519	427.315	426.785	546.603	407.612	518.836	O17389	TYB_CAEEL	Thymosin beta	6
evm.model.contig_274.28	114.019	59.235	149.38	186.94	198.793	296.336	346.369	390.359	306.026	P91427	PGK_CAEEL	Probable phosphoglycerate kinase	5
evm.model.contig_274.29	0.344403	0.744612	0.947056	0.852431	0.78778	0.996526	0.663848	2.81171	1.19947	O14594	NCAN_HUMAN	Neurocan core protein	3
evm.model.contig_274.25	1.43094	0.463776	1.87868	27.9313	13.33	11.1356	34.2323	33.6978	19.5911	NA	NA	NA	5
evm.model.contig_274.27	9.07389	18.4428	11.4917	11.4381	11.7161	26.4599	20.5281	51.2519	16.9968	Q5M8L0	OTU6B_XENTR	Deubiquitinase OTUD6B	3
evm.model.scaffold_466.122	13.6125	34.1829	18.02	9.7444	7.4909	5.68093	6.58929	5.16075	6.01765	NA	NA	NA	2
evm.model.scaffold_466.121	17.4298	38.2456	17.3002	10.1722	9.07598	6.87799	7.44125	7.7981	6.02898	NA	NA	NA	2
evm.model.scaffold_44.78	0.388787	0.629927	0.167223	1.62245	0.276378	2.14029	0.647659	3.96593	1.31034	Q15058	KIF14_HUMAN	Kinesin-like protein KIF14	5
evm.model.scaffold_31.59	1.04959	0.913811	0.589696	0.715099	31.0113	4.71004	4.82218	15.5548	2.82586	NA	NA	NA	7
evm.model.scaffold_466.57	0.056982	0	0	0	0	2.41626	0.37394	8.53024	1.38902	NA	NA	NA	3
evm.model.scaffold_466.51	0.272499	0.307982	0.321457	0.355404	0.388612	0.191808	0.63814	0.94247	0.421595	Q18163	DDRA_CAEEL	Discoidin domain-containing receptor A	9
evm.model.contig_735.5	105.644	135.26	131.72	42.3618	38.7404	47.0181	49.4931	38.0538	41.5658	Q9V3C0	DDX41_DROME	ATP-dependent RNA helicase abstrakt	1
evm.model.contig_735.7	0.060134	0.022907	0.04713	0.114707	0.048867	0.620206	0.085982	0.740247	0.337025	NA	NA	NA	5
evm.model.contig_735.9	0.281645	0.139116	0.150399	0.329074	0.243956	0.617716	0.205302	0.491928	0.718293	Q2PC93	SSPO_CHICK	SCO-spondin	5
evm.model.contig_735.8	6.37919	1.06744	2.13307	13.8839	10.3946	7.8985	14.6446	10.5972	17.5488	Q8T305	MYSP_TAESA	Paramyosin	5
evm.model.contig_698.29	105.601	156.625	134.912	52.5229	53.2095	69.7186	44.9175	51.6714	49.0616	Q8IS64	ECE_LOCMI	Endothelin-converting enzyme homolog	2
evm.model.scaffold_76.55	684.306	731.444	724.419	291.36	398.477	402.39	329.393	265.412	239.692	Q9EQU5	SET_MOUSE	Protein SET	2
evm.model.scaffold_397.149	0.566161	0.419893	0.466637	0.944788	1.00404	0.838849	1.03378	0.876929	0.688232	P17041	ZNF32_HUMAN	Zinc finger protein 32	6
evm.model.contig_113.119	0.863263	0.814584	0.323958	1.7808	1.20578	8.59673	2.7935	19.1787	4.66237	Q28FA8	CEP41_XENTR	Centrosomal protein of 41 kDa	3
evm.model.scaffold_681.168	0.517281	1.16959	3.96748	1.59212	1.91258	4.44039	2.70796	11.5717	3.05044	Q63170	DYH7_RAT	Dynein heavy chain 7, axonemal	3
evm.model.scaffold_681.327	0	0.169969	0.064003	0.122634	0.095332	2.06336	1.0382	4.97866	1.24049	Q5R6C0	CC50A_PONAB	Cell cycle control protein 50A	3
evm.model.scaffold_31.352	0.852467	0.804503	1.05212	1.42429	1.64431	1.1743	10.5762	3.36209	1.24768	Q32NJ7	LRG2B_XENLA	LARGE xylosyl- and glucuronyltransferase 2-B	9
evm.model.scaffold_31.355	14.9292	11.4148	12.5856	14.8213	18.9207	19.8134	34.8761	25.1083	18.2603	D4ACN8	PLRKT_RAT	Plasminogen receptor (KT)	3
evm.model.scaffold_607.83	1.27432	1.76801	0.974634	2.11587	1.42671	8.59627	2.85246	32.4376	3.80796	Q3KNI6	PIHD3_MOUSE	Protein PIH1D3	3
evm.model.contig_1132.4	0.744609	0.287878	0.092982	0.363858	0.481088	23.8022	5.25858	67.6387	8.7274	Q96S96	PEBP4_HUMAN	Phosphatidylethanolamine-binding protein 4	3
evm.model.contig_4.558	0.919795	0.153311	0.359997	0.611883	0.933648	4.66216	1.87957	8.62491	1.53021	Q58DT5	ELMD3_BOVIN	ELMO domain-containing protein 3	5
evm.model.scaffold_76.468	31.766	12.9008	39.788	90.5318	91.5772	163.19	291.512	78.32	293.06	P02466	CO1A2_RAT	Collagen alpha-2(I) chain	5
evm.model.scaffold_397.130	1.41617	0.810155	1.62484	5.18388	2.69451	1.82061	2.60882	1.44638	2.61349	NA	NA	NA	7
evm.model.scaffold_397.136	3.79975	4.32275	4.66886	3.1363	4.97005	7.59591	5.59868	21.3931	4.66499	Q6PFP6	NDOR1_DANRE	NADPH-dependent diflavin oxidoreductase 1	9
evm.model.contig_216.68	15.3438	19.3263	17.6764	17.1952	23.2716	31.0958	29.4363	39.9156	18.5151	B0K019	BAG1_RAT	BAG family molecular chaperone regulator 1	5
evm.model.scaffold_607.107	6.40305	6.86352	5.90755	5.85306	3.716	21.4626	7.20839	43.7187	9.29099	G5EGA5	FAT2_CAEEL	Delta(12) fatty acid desaturase fat-2	3
evm.model.scaffold_249.210	0	0	0	0	0	0.033884	0.012298	0.253766	0.07633	NA	NA	NA	9
evm.model.scaffold_249.211	0.073674	0.003741	0	0	0	6.70582	1.91392	13.5708	2.81077	Q6SP97	ENKUR_MOUSE	Enkurin	3
evm.model.contig_795.28	40.48	61.3983	64.1635	83.0248	68.3158	88.027	139.988	112.764	133.012	P02553	TBA_LYTPI	Tubulin alpha chain (Fragment)	3
evm.model.scaffold_249.215	0.114697	0.127505	0.147683	0.099231	0.046635	0.093886	0.034836	0.052409	0.019147	NA	NA	NA	2
evm.model.contig_795.29	709.223	483.434	777.87	1168.93	1024.94	1181.46	864.937	2189.24	1253.26	P06605	TBA3_DROME	Tubulin alpha-3 chain	5
evm.model.contig_454.6	0	0	0	0	0	0.059326	0.036431	0.175659	0.004809	NA	NA	NA	3
evm.model.contig_454.9	3.42501	1.46524	2.30591	15.6503	15.0272	4.21337	3.72234	8.42984	8.18541	Q0P4F6	FLTOP_DANRE	Protein Flattop	7
evm.model.scaffold_530.52	78.1881	109.932	64.2787	10.3119	15.8691	47.6372	21.6328	10.353	24.6963	Q32LP2	RADI_BOVIN	Radixin	2
evm.model.scaffold_681.79	0.247658	0.057303	0.018972	0.074505	0.156055	0.48082	1.65615	1.11604	0.324852	NA	NA	NA	9
evm.model.scaffold_282.69	9.71578	9.49865	7.2303	24.1215	33.6768	20.272	19.8207	13.7128	15.0128	NA	NA	NA	7
evm.model.scaffold_681.71	24.4704	31.6542	34.5598	5.82232	5.99567	14.3219	5.19916	4.26339	5.36019	Q9QXZ6	SO1A1_MOUSE	Solute carrier organic anion transporter family member 1A1	2
evm.model.scaffold_681.75	0.184514	0	0	0	0.048793	5.78386	1.32643	17.5978	3.35463	Q5PPV2	TEKT4_XENLA	Tektin-4	3
evm.model.scaffold_85.429	0.617615	0.330638	0.30396	0.734668	0.567388	1.73433	0.798025	5.47614	1.22359	Q8HZ60	CCHCR_PANTR	Coiled-coil alpha-helical rod protein 1	3
evm.model.scaffold_104.147	0.201867	0.091891	0.244085	0.600676	0.423164	0.299504	0.602968	0.253527	0.400991	NA	NA	NA	6
evm.model.scaffold_557.228	16.9968	13.9383	15.6492	21.5117	29.3703	28.245	24.8062	39.0952	20.0916	Q5R5L3	DJC10_PONAB	DnaJ homolog subfamily C member 10	6
evm.model.scaffold_282.60	4.04758	8.84626	4.64142	6.42078	15.4456	10.3601	10.9705	10.905	14.7438	NA	NA	NA	6
evm.model.scaffold_282.62	13.2023	8.37484	14.0151	11.4591	9.66844	6.9927	5.27397	5.01386	2.54916	NA	NA	NA	4
evm.model.contig_207.88	0.23186	0.016002	0	0	0	8.16323	1.50648	26.9133	2.91377	NA	NA	NA	3
evm.model.contig_207.81	13.8169	16.9671	11.0966	3.6696	7.8384	4.90975	2.15613	6.72062	3.53351	NA	NA	NA	2
evm.model.contig_207.83	0.206399	0.134249	0.269912	0.245714	0.064144	0.08072	0.060391	0.046098	0.051049	Q9BTT6	LRRC1_HUMAN	Leucine-rich repeat-containing protein 1	4
evm.model.contig_65.105	3.59309	3.45829	5.29663	0.164626	1.01953	0.981845	1.12624	0.99401	1.26439	P16241	CF1A_DROME	POU domain protein CF1A	1
evm.model.contig_65.106	3.85528	3.82807	5.18087	0.265332	1.16227	1.74911	1.06604	1.22539	1.23332	Q90482	PO3F1_DANRE	POU domain, class 3, transcription factor 1	1
evm.model.scaffold_104.453	10.4678	8.85894	11.5074	2.82197	2.95818	3.70199	3.45296	2.89417	2.83259	Q575T0	CYGB1_ORYLA	Cytoglobin-1	1
evm.model.scaffold_76.436	0.317591	0.036718	0.546974	1.33036	1.42335	0.923528	1.25981	0.728615	3.43209	P50755	CCND1_XENLA	G1/S-specific cyclin-D1	5
evm.model.scaffold_76.173	2.72754	3.54127	4.47217	1.18345	1.25831	1.37429	1.05091	1.013	0.538839	D3K0R6	AT2B4_BOVIN	Plasma membrane calcium-transporting ATPase 4	2
evm.model.scaffold_31.515	4.28443	1.78142	7.91876	6.04383	24.9213	8.46021	76.9598	13.2016	35.7419	P46443	GUAM_HIRNI	Guamerin	3
evm.model.scaffold_31.517	0.061095	0.071056	0.117894	0.033891	0.128128	2.18227	0.633669	7.8298	1.37137	NA	NA	NA	3
evm.model.scaffold_31.516	71.1405	14.2059	6.95768	210.174	389.562	263.463	670.236	116.566	818.597	P46443	GUAM_HIRNI	Guamerin	5
evm.model.scaffold_31.511	62.2245	30.4289	40.0538	196.621	250.552	209.081	133.557	75.0616	227.802	P82107	BDEL_HIRME	Bdellastasin	7
evm.model.scaffold_31.510	0.307777	2.36742	1.36455	0.17171	0.118284	11.9422	7.31087	37.2753	5.50302	NA	NA	NA	3
evm.model.scaffold_31.512	0.345858	0	0	0	0.11344	0.343989	0.687893	0.122522	6.98703	P46443	GUAM_HIRNI	Guamerin	9
evm.model.scaffold_147.704	46.6126	65.2326	30.4198	23.691	18.6372	27.2679	14.5239	12.3878	11.4069	Q86WA9	S2611_HUMAN	Sodium-independent sulfate anion transporter	2
evm.model.contig_1013.9	1.0843	0.309966	0.194475	0.062741	0	13.1378	16.697	76.4403	10.5804	NA	NA	NA	9
evm.model.scaffold_85.252	64.896	72.3077	82.6041	75.5886	94.8284	135.828	141.273	290.915	111.622	Q8BUZ1	ABRA_MOUSE	Actin-binding Rho-activating protein	3
evm.model.contig_1013.1	8.47616	22.2409	14.0685	29.429	18.7016	9.14023	25.1406	26.3186	26.5421	O35405	PLD3_MOUSE	5'-3' exonuclease PLD3	3
evm.model.contig_1013.2	0.515186	0.467053	0.557228	0.360574	0.572202	1.24533	1.23399	0.798023	1.95666	Q9BXJ4	C1QT3_HUMAN	Complement C1q tumor necrosis factor-related protein 3	3
evm.model.contig_207.249	46.4467	74.8665	52.4702	21.2843	31.5661	35.4524	19.6075	21.9945	16.6542	P56389	CDD_MOUSE	Cytidine deaminase	2
evm.model.contig_207.247	20.8429	18.2188	21.9352	32.1005	35.7435	34.7887	23.1791	53.638	22.8595	Q5XGK0	SPNS1_XENLA	Protein spinster homolog 1	6
evm.model.contig_207.245	0.320604	0.175705	0.016211	1.10552	0.090494	3.56486	0.95877	10.183	1.3045	Q91VM4	SPNS2_MOUSE	Protein spinster homolog 2	3
evm.model.contig_207.244	0.245444	0.361871	0.174201	0.748278	1.45287	0.702802	0.690882	2.2509	0.345058	P0C6B8	SVEP1_RAT	Sushi, von Willebrand factor type A, EGF and pentraxin domain-containing protein 1	6
evm.model.contig_93.1	0	0.056596	0.098683	0.037817	0.070318	0.059964	0.183361	0.33555	0.110922	Q5VTY9	HHAT_HUMAN	Protein-cysteine N-palmitoyltransferase HHAT	9
evm.model.scaffold_104.143	0.145884	0.13602	0.043929	0.007545	0.013174	0	0.011047	0.032459	0.004761	Q13207	TBX2_HUMAN	T-box transcription factor TBX2	1
evm.model.contig_74.63	41.5709	71.4812	92.7437	13.5439	19.2279	9.31014	13.6876	12.3961	7.70815	Q9BRZ2	TRI56_HUMAN	E3 ubiquitin-protein ligase TRIM56	1
evm.model.scaffold_288.147	0.062468	0	0.086075	0.034802	0.110116	0.132453	0.144745	0.58003	0.140493	Q7ZVV1	ERCC3_DANRE	General transcription and DNA repair factor IIH helicase subunit XPB	3
evm.model.scaffold_940.571	0.65104	0.250535	0.850327	1.1088	0.665382	3.09144	3.09784	14.4539	1.64912	NA	NA	NA	3
evm.model.scaffold_76.509	3.19133	4.49144	3.98584	5.22945	5.62854	6.99126	7.58769	6.00422	5.42091	Q9H867	MT21D_HUMAN	Protein-lysine methyltransferase METTL21D	6
evm.model.contig_276.9	0.292075	0.24201	0.051287	0.110983	0.026401	1.73681	0.18365	4.65783	0.770078	Q708W2	FXJ1A_XENLA	Forkhead box protein J1-A	3
evm.model.contig_160.8	0.091274	0.088829	0.5434	1.14006	0.726369	2.05321	1.51022	1.12396	1.26369	Q02297	NRG1_HUMAN	Pro-neuregulin-1, membrane-bound isoform	6
evm.model.contig_160.7	0.134821	0.092958	0.036086	0	0	3.89179	0.902892	12.0023	1.53392	NA	NA	NA	3
evm.model.contig_483.133	32.4428	46.5137	23.3114	20.9124	15.7218	28.5205	10.4412	7.53429	19.5543	NA	NA	NA	2
evm.model.contig_483.132	1492.5	2475.39	1069.65	97.5727	300.913	890.606	216.962	407.451	498.033	P17213	BPI_HUMAN	Bactericidal permeability-increasing protein	1
evm.model.contig_483.131	10.9188	16.3619	4.21353	4.2237	4.75814	3.97337	2.01537	2.15601	2.45053	Q19673	TYR3_CAEEL	Putative tyrosinase-like protein tyr-3	2
evm.model.scaffold_147.79	6.74601	3.91071	4.92732	18.4572	12.2731	7.5086	10.6709	12.6668	15.1408	NA	NA	NA	6
evm.model.scaffold_147.666	1.20852	0.928639	1.45845	1.09897	0.608084	0.588159	0.453375	0.362451	0.243319	NA	NA	NA	4
evm.model.contig_199.212	3.97804	2.91352	1.32369	31.6095	67.3696	24.5814	98.4625	49.9911	76.113	NA	NA	NA	5
evm.model.contig_199.214	14.9397	14.5565	7.15413	21.8	13.3897	14.7624	28.0514	20.627	18.6055	Q08CW1	TLK2_XENTR	Serine/threonine-protein kinase tousled-like 2	5
evm.model.contig_199.215	0.766903	0.605582	0.89283	0.233522	3.06298	2.07861	3.61345	5.87345	4.76717	NA	NA	NA	3
evm.model.contig_23.137	43.1269	16.5736	56.8448	219.537	175.84	101.223	114.368	63.8842	169.218	P30883	TBB4_XENLA	Tubulin beta-4 chain	7
evm.model.scaffold_531.104	57.1547	69.285	53.6729	31.9106	29.1131	26.0689	21.2674	22.6197	23.8908	A7Y2W8	SC6A9_XENLA	Sodium- and chloride-dependent glycine transporter 1	2
evm.model.scaffold_31.498	0.110702	0.132547	0.067201	0.067521	0.009418	1.11957	0.280061	3.15587	0.578306	E9Q743	CF251_MOUSE	Cilia- and flagella-associated protein 251	3
evm.model.scaffold_249.13	0.075708	0.453888	0.339846	1.47532	0.6127	2.21702	1.95252	0.750213	0.89373	Q8IRC7	AWH_DROME	LIM/homeobox protein Awh	6
evm.model.contig_707.34	100.633	138.897	41.7765	2.09618	2.12366	16.3077	3.62515	4.78083	7.74223	P09865	IBD3_HIRME	Bdellin B-3 (Fragment)	1
evm.model.scaffold_15.21	0.126944	0.33948	0.212056	0	0	0	0.03952	0.027103	0	NA	NA	NA	1
evm.model.scaffold_15.26	0.304667	0.235064	0	0	0.306874	1.90763	15.3464	12.1122	6.82273	Q9PVW8	SAL_SILAS	Rhamnose-binding lectin	9
evm.model.scaffold_15.24	12.5816	20.1239	10.9955	30.0711	29.937	70.816	44.9408	24.9483	128.334	Q9PVW8	SAL_SILAS	Rhamnose-binding lectin	5
evm.model.contig_528.8	2.32301	1.04675	1.32431	1.55817	1.00829	6.86551	6.27874	23.592	4.27798	NA	NA	NA	9
evm.model.scaffold_288.43	7.37836	11.5206	9.94207	2.7617	4.03697	3.24009	3.59469	2.5876	1.77279	Q8VHT8	TF3A_RAT	Transcription factor IIIA	2
evm.model.scaffold_44.51	12.9551	17.4707	15.0621	3.20317	4.81577	3.80227	3.36127	1.89211	3.07884	Q68EL6	NFIL3_DANRE	Nuclear factor interleukin-3-regulated protein	2
evm.model.contig_528.1	0.158882	0.157898	0.230279	0.078452	0.046986	0.021862	0.021557	0.012924	0	NA	NA	NA	2
evm.model.scaffold_85.426	0.680383	0.5524	0.840288	0.545109	0.398787	0.459444	0.345462	0.177666	0.255357	Q6KEQ9	PC11X_PIG	Protocadherin-11 X-linked	4
evm.model.scaffold_85.416	1.13006	0.545292	0.550928	0.115146	0.052479	0.387241	0.031727	0	0	NA	NA	NA	2
evm.model.contig_528.3	5.84039	6.15238	1.50533	0.662239	1.42134	0.632471	0.288386	0.170176	0.510827	NA	NA	NA	2
evm.model.scaffold_76.588	106.172	150.382	130.054	56.0448	62.9981	55.4941	50.4306	47.4554	53.1403	Q18786	SMD2_CAEEL	Probable small nuclear ribonucleoprotein Sm D2	2
evm.model.scaffold_282.288	15.2249	18.3048	23.0801	8.80256	7.61092	11.5083	6.61884	5.33387	8.17224	Q0KK59	UNC79_MOUSE	Protein unc-79 homolog	2
evm.model.scaffold_282.286	0.046704	0.040433	0.052711	0.021805	0.057143	3.23003	0.690297	9.89829	1.42408	NA	NA	NA	3
evm.model.scaffold_282.50	4.12275	5.25779	6.97488	12.6019	14.7487	13.5135	10.3666	20.5267	19.3493	Q01812	GRIK4_RAT	Glutamate receptor ionotropic, kainate 4	5
evm.model.scaffold_44.109	0.632482	0.249085	0.274099	0.143566	0.281383	3.80254	3.54882	11.1174	2.0941	Q6A1A2	PDPK2_HUMAN	Putative 3-phosphoinositide-dependent protein kinase 2	3
evm.model.scaffold_44.101	0.913165	2.60459	1.94045	0.347443	0.194768	0.567346	0.435972	0.536383	0.29076	Q5RDW9	CSTF3_PONAB	Cleavage stimulation factor subunit 3	1
evm.model.scaffold_44.107	2.34763	3.3918	2.8416	0.255282	0.20091	0.15327	0.162195	0.142566	0.270051	P11532	DMD_HUMAN	Dystrophin	1
evm.model.contig_248.244	0.619392	0.626644	0.430252	1.55982	0.708533	1.05517	0.676952	1.28599	1.01344	Q9R0L6	PCM1_MOUSE	Pericentriolar material 1 protein	6
evm.model.scaffold_147.668	0.244837	0.219714	0.256761	0.199311	0.108284	0.323684	0.408596	1.14507	0.29417	Q9HDB5	NRX3B_HUMAN	Neurexin-3-beta	9
evm.model.scaffold_147.557	12.5243	8.50049	9.35258	5.4171	5.18256	5.18435	3.95719	3.93038	3.87255	Q9U3V5	TIPT_DROME	Protein tiptop	2
evm.model.scaffold_530.117	0.503387	0.252173	0.459669	0.364063	0.262551	2.60548	0.524269	6.01249	1.11285	Q9P2D7	DYH1_HUMAN	Dynein heavy chain 1, axonemal	3
evm.model.contig_218.4	1.18302	0.458584	2.9517	2.50767	2.82501	1.8686	2.50486	7.71913	3.28209	Q4R5T4	RNF32_MACFA	RING finger protein 32	3
evm.model.scaffold_31.342	249.785	224.702	266.655	372.304	351.885	361.151	476.694	437.643	524.749	P70097	C560_CRIGR	Succinate dehydrogenase cytochrome b560 subunit, mitochondrial	5
evm.model.scaffold_147.352	1.09099	1.21464	0.942928	2.29458	1.08561	1.71364	1.14109	1.61157	5.64239	Q6NZG4	DDIAS_MOUSE	DNA damage-induced apoptosis suppressor protein	3
evm.model.scaffold_681.9	1.28851	0.819384	0.226194	0.200897	0.164163	42.1568	9.5823	97.7122	14.7245	NA	NA	NA	3
evm.model.scaffold_681.1	0.500221	0.0888	0	0.016391	0	23.4637	8.70745	78.9931	4.98491	NA	NA	NA	3
evm.model.scaffold_681.3	13.565	25.2231	24.9159	6.65949	7.61721	4.12693	5.49739	9.95058	6.62451	P51399	LOX5_MESAU	Arachidonate 5-lipoxygenase	1
evm.model.scaffold_681.2	3.02122	1.81989	0.966612	2.14901	1.93504	26.0611	15.8078	89.2448	18.4377	Q9DAJ5	DLRB2_MOUSE	Dynein light chain roadblock-type 2	3
evm.model.contig_113.131	171.816	132.727	195.658	253.547	222.498	220.117	219.255	311.908	272.746	NA	NA	NA	5
evm.model.contig_113.133	430.422	240.624	609.912	1881.99	1691.61	2016.17	3277.29	2761.12	2341.51	Q01241	NF70_DORPE	70 kDa neurofilament protein	5
evm.model.scaffold_743.118	0.041858	0.046482	0.027626	0	0	2.09154	0.676013	6.20211	0.954843	NA	NA	NA	3
evm.model.contig_216.40	144.616	50.2914	240.758	295.172	422.164	346.718	364.581	369.804	223.377	Q9VEN1	FLNA_DROME	Filamin-A	6
evm.model.contig_216.44	0.521148	0.344913	0.203667	0.82632	1.5641	0.703941	0.828536	0.659331	2.63304	Q95NR9	CALM_METSE	Calmodulin	5
evm.model.scaffold_607.162	0.650826	0.542333	0.80412	0.720382	0.511397	1.26035	1.03927	3.32542	1.15035	Q14517	FAT1_HUMAN	Protocadherin Fat 1	9
evm.model.contig_216.56	35.5842	34.2403	25.2697	20.2194	18.9615	17.3935	10.5712	10.094	12.1434	P16157	ANK1_HUMAN	Ankyrin-1	2
evm.model.scaffold_114.67	22.5634	24.3026	26.4036	7.91187	6.74302	12.9489	9.84289	9.48424	7.34811	Q3ZBF0	NADE_BOVIN	Glutamine-dependent NAD(+) synthetase	1
evm.model.scaffold_114.66	0.848669	1.47652	1.17939	2.45748	1.33015	3.00779	2.32086	6.00007	1.927	NA	NA	NA	5
evm.model.contig_464.28	34.7635	35.9637	32.4923	13.6948	14.0019	21.5452	14.772	11.0936	13.7911	P79926	HNF4B_XENLA	Hepatocyte nuclear factor 4-beta	2
evm.model.scaffold_681.431	0.061555	0	0.010837	0.170658	0.094079	0.432028	0.351024	1.90187	0.318736	Q5R6L1	PKNX2_PONAB	Homeobox protein PKNOX2	3
evm.model.scaffold_249.402	1.06745	0.56431	0.742079	2.5412	5.9288	1.79827	2.6468	1.09966	6.32149	NA	NA	NA	6
evm.model.contig_4.238	65.0244	66.3839	124.245	52.8637	48.7758	29.6608	38.234	22.8115	29.1626	P08397	HEM3_HUMAN	Porphobilinogen deaminase	2
evm.model.scaffold_114.59	4.47983	3.55425	8.78479	6.38245	28.8027	19.7417	47.4456	14.1707	2.95939	Q91ZX7	LRP1_MOUSE	Prolow-density lipoprotein receptor-related protein 1	6
evm.model.contig_199.52	1.12669	0.492368	0.615654	2.11046	0.97769	2.02507	1.83451	0.839811	5.53985	NA	NA	NA	5
evm.model.scaffold_530.34	6.90952	6.45954	8.08042	2.91527	2.53598	2.08692	2.77865	2.74636	2.56018	A2VDQ7	ZN420_BOVIN	Zinc finger protein 420	1
evm.model.contig_708.12	0.093734	0.032922	0	0.029237	0	2.13458	0.391657	8.52261	0.743862	NA	NA	NA	3
evm.model.scaffold_288.141	0.588371	0.060165	0.067054	0.021469	0	11.3412	0.199771	40.2439	5.38207	NA	NA	NA	3
evm.model.scaffold_531.9	45.4911	61.9823	47.9202	2.60676	5.42485	11.2111	1.92615	5.18513	6.25275	Q6Q4G4	ACE_THETS	Angiotensin-converting enzyme	1
evm.model.contig_23.24	19.0359	17.1493	13.8207	33.208	34.4877	25.6112	44.8595	40.7671	31.2271	Q9UBS4	DJB11_HUMAN	DnaJ homolog subfamily B member 11	5
evm.model.scaffold_531.188	113.609	200.356	77.9717	46.4455	65.6151	79.3705	41.7202	38.3038	64.3968	NA	NA	NA	2
evm.model.scaffold_76.266	38.6364	34.9027	56.9271	11.9819	12.3548	15.5253	15.9967	16.6134	11.3207	Q5ZJX4	RBM38_CHICK	RNA-binding protein 38	1
evm.model.scaffold_104.206	0.082469	0.024214	0.074535	0.430974	0.258875	0.063414	0.17825	0.37552	0.158298	P17970	KCNAB_DROME	Potassium voltage-gated channel protein Shab	6
evm.model.contig_4.114	1.68423	1.68365	1.47139	1.83311	1.5199	6.24944	2.7746	20.5006	3.77862	Q8NHU2	CFA61_HUMAN	Cilia- and flagella-associated protein 61	3
evm.model.contig_71.114	19.6446	14.0377	18.6735	7.86357	20.466	55.7865	42.5428	127.267	23.7217	Q70E20	SNED1_MOUSE	Sushi, nidogen and EGF-like domain-containing protein 1	3
evm.model.contig_71.117	1.78798	0.276139	0.029786	0	0	48.642	32.2627	148.713	23.7905	P05081	KAD1_CHICK	Adenylate kinase isoenzyme 1	3
evm.model.scaffold_743.2	5.16634	5.81896	8.98995	2.5603	3.29579	3.01198	2.63648	2.652	2.36812	Q5RCS0	ATG9A_PONAB	Autophagy-related protein 9A	2
evm.model.scaffold_743.6	19.2336	18.0933	23.4477	10.9638	17.8716	12.6694	7.99617	8.41304	7.1204	Q29S22	DDX47_BOVIN	Probable ATP-dependent RNA helicase DDX47	4
evm.model.scaffold_743.4	1.13967	1.32337	0.785215	1.9589	1.19732	3.39802	1.98803	8.49186	1.87093	O88413	TULP3_MOUSE	Tubby-related protein 3	3
evm.model.scaffold_681.300	0.696482	0.742822	0.749113	1.07018	0.864806	3.85436	1.40554	6.93557	1.66612	Q86VH2	KIF27_HUMAN	Kinesin-like protein KIF27	5
evm.model.scaffold_681.303	1.45262	4.06507	2.77496	4.55235	2.05509	6.25409	5.80108	15.6246	5.5559	NA	NA	NA	3
evm.model.scaffold_681.305	10.6889	11.3476	10.5993	17.9322	6.81668	59.1775	25.7924	160.247	39.5224	Q6VTH5	RSPH1_CYPCA	Radial spoke head 1 homolog	3
evm.model.scaffold_681.306	0.815189	0.374673	0.483022	0.860185	0.491705	6.36089	0.962391	18.7525	3.3881	Q2KI89	ARMC9_BOVIN	LisH domain-containing protein ARMC9	3
evm.model.scaffold_530.148	0.749256	1.76459	0.761384	0.457516	1.14237	2.32044	1.96888	7.02264	3.09047	P43450	CDK2_CARAU	Cyclin-dependent kinase 2	9
evm.model.contig_273.2	99.6952	29.4018	114.185	92.7626	89.7176	96.8258	183.964	190.258	132.736	O35115	FHL2_RAT	Four and a half LIM domains protein 2	9
evm.model.scaffold_85.102	5.78916	6.45875	6.12458	17.1296	14.3575	28.9447	27.7444	22.2267	20.462	NA	NA	NA	6
evm.model.scaffold_85.105	2.35012	2.13562	1.55776	2.94319	3.06415	4.62123	2.86383	5.90848	2.97036	Q92630	DYRK2_HUMAN	Dual specificity tyrosine-phosphorylation-regulated kinase 2	6
evm.model.contig_71.51	2.06951	0.496205	2.81257	12.9803	11.7167	6.58658	19.0303	23.0574	26.9348	A1XQX8	NR3AA_DANRE	Neurexin-3a	3
evm.model.scaffold_31.24	751.88	657.74	977.214	1863.57	1567.17	1769.76	2954.24	3088.64	2731.09	P42638	TPM2_SCHMA	Tropomyosin-2	5
evm.model.contig_263.76	0.141501	0.08397	0.064366	0.528118	0.136057	0.9342	0.308877	2.01768	0.50157	Q3KRB8	RHGBB_HUMAN	Rho GTPase-activating protein 11B	5
evm.model.contig_263.75	0.188623	0.187789	0.089815	1.27038	0.255845	1.39094	0.749454	3.00369	0.830574	NA	NA	NA	5
evm.model.contig_263.70	59.0483	49.0174	60.0813	19.1836	26.8224	29.714	26.3798	18.1436	21.6164	Q56K13	SF3B5_BOVIN	Splicing factor 3B subunit 5	2
evm.model.scaffold_76.196	158.148	212.78	204.181	67.675	77.5696	83.0655	76.8537	63.4096	68.3576	P34416	LASP1_CAEEL	LIM and SH3 domain protein F42H10.3	1
evm.model.scaffold_249.689	288.08	402.225	184.007	35.0239	54.3468	200.228	19.4016	49.9114	57.0717	Q0VC74	TMLH_BOVIN	Trimethyllysine dioxygenase, mitochondrial	2
evm.model.scaffold_76.31	0.553001	0.474549	0.222945	0.462069	0.677555	0.973191	0.702923	3.46	0.600295	NA	NA	NA	3
evm.model.scaffold_249.685	3.64194	4.96827	3.44218	1.39658	1.52033	1.61879	1.97035	1.41385	1.25446	Q3B8C3	NR2CA_XENLA	Nuclear receptor 2C2-associated protein	1
evm.model.contig_182.1	3.86515	3.42303	7.35879	12.7836	10.874	12.3971	14.493	20.718	24.1767	Q62009	POSTN_MOUSE	Periostin	5
evm.model.contig_182.9	0.219409	0.466891	0.111874	0	0.006387	0	0	0	0.023984	O88627	S28A2_MOUSE	Sodium/nucleoside cotransporter 2	1
evm.model.scaffold_397.210	0.742768	0.342272	0.198152	0.910508	1.21923	3.3799	1.33504	4.289	1.39468	NA	NA	NA	5
evm.model.contig_57.51	12.5353	12.4533	20.0529	16.4944	21.6508	37.3218	23.5805	71.5077	30.0551	NA	NA	NA	3
evm.model.contig_57.50	10.1998	9.85286	13.2121	15.3136	16.2018	19.6731	16.9875	21.0825	16.4404	Q0IH40	DNLZ_XENLA	DNL-type zinc finger protein	6
evm.model.contig_57.53	44.5834	75.929	55.7709	14.4804	12.5318	23.6915	17.0308	8.57234	19.6807	NA	NA	NA	1
evm.model.contig_57.59	0.958422	1.42353	1.25881	1.03404	1.43228	3.68824	3.03196	8.9395	2.53619	Q863A4	DAAF4_PONPY	Dynein assembly factor 4, axonemal	3
evm.model.contig_57.58	38.3214	22.8088	27.8638	98.8386	95.9758	56.2611	49.2858	58.2665	79.1404	P23906	IRF2_MOUSE	Interferon regulatory factor 2	7
evm.model.contig_551.2	0.088602	0.133318	0.444955	0.98695	1.27182	0.4215	0.369414	0.646258	0.526157	P12027	PSGP_ONCMY	Polysialoglycoprotein	7
evm.model.scaffold_681.68	22.0076	47.0727	22.0979	7.87733	7.83142	8.46865	8.49983	9.5989	7.27848	NA	NA	NA	1
evm.model.contig_707.54	36.2163	63.3795	9.1145	0.024201	0.620921	0.492695	0.208819	2.87322	3.9654	Q29NC4	CBPA1_DROPS	Zinc carboxypeptidase A 1	1
evm.model.scaffold_681.65	0.408187	0.958703	0.64944	0.430666	0.186001	0.31428	0.083358	0.200354	0.161034	Q02280	KCNAE_DROME	Potassium voltage-gated channel protein eag	2
evm.model.contig_68.25	0.543256	0.404533	0.127995	6.37995	2.80279	80.7483	28.7387	6.4176	20.9025	NA	NA	NA	7
evm.model.scaffold_681.67	16.3193	25.4667	15.5617	6.68884	5.71885	6.6702	5.32362	6.66465	4.69854	Q8N2N9	AN36B_HUMAN	Ankyrin repeat domain-containing protein 36B	2
evm.model.scaffold_681.61	1.97928	2.40425	1.43763	4.80689	6.16037	2.5081	2.67159	5.01784	4.16145	Q9Y5Y6	ST14_HUMAN	Suppressor of tumorigenicity 14 protein	6
evm.model.scaffold_249.96	9.04331	6.73114	10.4781	2.52676	3.25312	1.6763	1.95392	3.42497	2.23145	NA	NA	NA	1
evm.model.contig_276.20	0	0.045128	0.224397	0.152211	0.155401	0.713211	1.33161	2.68249	0.105209	NA	NA	NA	3
evm.model.contig_276.25	1.98938	0.492256	0.257949	0.612595	0.348092	14.0979	4.28977	44.7227	5.77175	NA	NA	NA	3
evm.model.contig_276.28	0	0	0	0	0	1.65077	0.761138	3.54621	0.451535	NA	NA	NA	3
evm.model.scaffold_147.735	0.866659	0.706809	0.552496	3.93036	0.4876	1.93281	1.26697	3.74569	2.50231	NA	NA	NA	6
[truncated: 1,358 more rows]

## Sheet: Tabel S5 Targeting relationship
Tabel S5 Targeting relationship between lncRNA and mRNA
lnc_id	gene_id	uniprot	gene_name	Column3	Expression
MSTRG.65.1	evm.model.contig_1016.17	Q16720	AT2B3_HUMAN	Plasma membrane calcium-transporting ATPase 3	NA
MSTRG.69.3	evm.model.contig_1017.1	Q9Y575	ASB3_HUMAN	Ankyrin repeat and SOCS box protein 3	NA
MSTRG.69.4	evm.model.contig_1017.1	Q9Y575	ASB3_HUMAN	Ankyrin repeat and SOCS box protein 3	NA
MSTRG.94.2	evm.model.contig_1033.1	NA	NA	NA	Differential Expression
MSTRG.94.2	evm.model.contig_1033.2	NA	NA	NA	Differential Expression
MSTRG.94.2	evm.model.contig_1033.3	NA	NA	NA	Differential Expression
MSTRG.94.2	evm.model.contig_1033.4	NA	NA	NA	Differential Expression
MSTRG.121.1	evm.model.contig_105.14	Q7T0Q5	NOL10_XENLA	Nucleolar protein 10	NA
MSTRG.121.1	evm.model.contig_105.15	O60658	PDE8A_HUMAN	High affinity cAMP-specific and IBMX-insensitive 3',5'-cyclic phosphodiesterase 8A	NA
MSTRG.197.6	evm.model.contig_1083.12	Q0VFN8	CF157_XENTR	Cilia- and flagella-associated protein 157	NA
MSTRG.197.6	evm.model.contig_1083.13	Q8NB50	ZFP62_HUMAN	Zinc finger protein 62 homolog	NA
MSTRG.197.6	evm.model.contig_1083.14	NA	NA	NA	NA
MSTRG.197.6	evm.model.contig_1083.15	Q6DC66	BOKA_DANRE	Bcl-2-related ovarian killer protein homolog A	NA
MSTRG.197.6	evm.model.contig_1083.16	NA	NA	NA	NA
MSTRG.229.7	evm.model.contig_1089.8	Q96JC1	VPS39_HUMAN	Vam6/Vps39-like protein	NA
MSTRG.229.7	evm.model.contig_1089.9	Q9UPN9	TRI33_HUMAN	E3 ubiquitin-protein ligase TRIM33	NA
MSTRG.229.8	evm.model.contig_1089.8	Q96JC1	VPS39_HUMAN	Vam6/Vps39-like protein	NA
MSTRG.229.8	evm.model.contig_1089.9	Q9UPN9	TRI33_HUMAN	E3 ubiquitin-protein ligase TRIM33	NA
MSTRG.448.1	evm.model.contig_113.182	O60706	ABCC9_HUMAN	ATP-binding cassette sub-family C member 9	NA
MSTRG.448.1	evm.model.contig_113.183	A1L0Y5	SEP2B_XENTR	Septin-2B	NA
MSTRG.448.1	evm.model.contig_113.184	NA	NA	NA	NA
MSTRG.522.1	evm.model.contig_113.254	P31319	KAPR_APLCA	cAMP-dependent protein kinase regulatory subunit	NA
MSTRG.522.1	evm.model.contig_113.255	NA	NA	NA	NA
MSTRG.522.1	evm.model.contig_113.256	Q66PY1	SCUB3_MOUSE	Signal peptide, CUB and EGF-like domain-containing protein 3	NA
MSTRG.522.1	evm.model.contig_113.257	P48960	CD97_HUMAN	CD97 antigen	NA
MSTRG.344.1	evm.model.contig_113.64	P70583	DUT_RAT	Deoxyuridine 5'-triphosphate nucleotidohydrolase	NA
MSTRG.344.1	evm.model.contig_113.65	P35481	CYT_CYPCA	Cystatin	NA
MSTRG.344.1	evm.model.contig_113.66	NA	NA	NA	NA
MSTRG.344.1	evm.model.contig_113.67	NA	NA	NA	NA
MSTRG.344.1	evm.model.contig_113.68	NA	NA	NA	NA
MSTRG.402.2	evm.model.contig_113.133	Q01241	NF70_DORPE	70 kDa neurofilament protein	NA
MSTRG.402.2	evm.model.contig_113.134	Q9H008	LHPP_HUMAN	Phospholysine phosphohistidine inorganic pyrophosphate phosphatase	NA
MSTRG.402.4	evm.model.contig_113.133	Q01241	NF70_DORPE	70 kDa neurofilament protein	NA
MSTRG.402.4	evm.model.contig_113.134	Q9H008	LHPP_HUMAN	Phospholysine phosphohistidine inorganic pyrophosphate phosphatase	NA
MSTRG.402.3	evm.model.contig_113.133	Q01241	NF70_DORPE	70 kDa neurofilament protein	NA
MSTRG.402.3	evm.model.contig_113.134	Q9H008	LHPP_HUMAN	Phospholysine phosphohistidine inorganic pyrophosphate phosphatase	NA
MSTRG.564.1	evm.model.contig_119.2	Q92878	RAD50_HUMAN	DNA repair protein RAD50	NA
MSTRG.562.3	evm.model.contig_119.2	Q92878	RAD50_HUMAN	DNA repair protein RAD50	NA
MSTRG.562.3	evm.model.contig_119.3	NA	NA	NA	NA
MSTRG.644.12	evm.model.contig_134.13	Q99KI0	ACON_MOUSE	Aconitate hydratase, mitochondrial	Differential Expression
MSTRG.644.12	evm.model.contig_134.14	NA	NA	NA	Differential Expression
MSTRG.644.12	evm.model.contig_134.15	NA	NA	NA	Differential Expression
MSTRG.644.12	evm.model.contig_134.16	NA	NA	NA	Differential Expression
MSTRG.644.12	evm.model.contig_134.17	Q99N10	M4A8_MOUSE	Membrane-spanning 4-domains subfamily A member 8	Differential Expression
MSTRG.988.1	evm.model.contig_160.108	Q8K4G1	LTBP4_MOUSE	Latent-transforming growth factor beta-binding protein 4	NA
MSTRG.988.1	evm.model.contig_160.109	NA	NA	NA	NA
MSTRG.988.1	evm.model.contig_160.110	Q9WVH8	FBLN5_RAT	Fibulin-5	NA
MSTRG.988.1	evm.model.contig_160.111	Q61555	FBN2_MOUSE	Fibrillin-2	NA
MSTRG.988.1	evm.model.contig_160.112	NA	NA	NA	NA
MSTRG.988.1	evm.model.contig_160.113	NA	NA	NA	NA
MSTRG.1015.1	evm.model.contig_160.137	Q08761	PROS_MOUSE	Vitamin K-dependent protein S	NA
MSTRG.1015.1	evm.model.contig_160.138	A2BGL3	WSCD2_DANRE	WSC domain-containing protein 2	NA
MSTRG.905.3	evm.model.contig_160.24	Q94250	MBL_CAEEL	Muscleblind-like protein	Differential Expression
MSTRG.905.3	evm.model.contig_160.25	Q9H270	VPS11_HUMAN	Vacuolar protein sorting-associated protein 11 homolog	Differential Expression
MSTRG.933.2	evm.model.contig_160.58	A4IHW6	GNPI2_XENTR	Glucosamine-6-phosphate isomerase 2	NA
MSTRG.933.2	evm.model.contig_160.59	Q53S58	TM177_HUMAN	Transmembrane protein 177	NA
MSTRG.933.2	evm.model.contig_160.60	Q9D787	PPIL2_MOUSE	RING-type E3 ubiquitin-protein ligase PPIL2	NA
MSTRG.933.2	evm.model.contig_160.61	Q8TBP0	TBC16_HUMAN	TBC1 domain family member 16	NA
MSTRG.933.2	evm.model.contig_160.62	B4KCD5	NCBP2_DROMO	Nuclear cap-binding protein subunit 2	NA
MSTRG.1165.1	evm.model.contig_173.9	E1B7Q7	TRIPC_BOVIN	E3 ubiquitin-protein ligase TRIP12	NA
MSTRG.1165.1	evm.model.contig_173.10	Q2T9S7	FBX7_BOVIN	F-box only protein 7	NA
MSTRG.1165.1	evm.model.contig_173.11	Q9UBV4	WNT16_HUMAN	Protein Wnt-16	NA
MSTRG.1248.2	evm.model.contig_174.41	Q8IN35	SIFAR_DROME	Neuropeptide SIFamide receptor	NA
MSTRG.1248.2	evm.model.contig_174.42	Q922V4	PLRG1_MOUSE	Pleiotropic regulator 1	NA
MSTRG.1248.2	evm.model.contig_174.43	NA	NA	NA	NA
MSTRG.1248.3	evm.model.contig_174.41	Q8IN35	SIFAR_DROME	Neuropeptide SIFamide receptor	NA
MSTRG.1248.3	evm.model.contig_174.42	Q922V4	PLRG1_MOUSE	Pleiotropic regulator 1	NA
MSTRG.1248.3	evm.model.contig_174.43	NA	NA	NA	NA
MSTRG.1357.1	evm.model.contig_199.39	NA	NA	NA	Differential Expression
MSTRG.1357.1	evm.model.contig_199.40	NA	NA	NA	Differential Expression
MSTRG.1357.1	evm.model.contig_199.41	NA	NA	NA	Differential Expression
MSTRG.1357.1	evm.model.contig_199.42	NA	NA	NA	Differential Expression
MSTRG.1357.1	evm.model.contig_199.43	NA	NA	NA	Differential Expression
MSTRG.1391.3	evm.model.contig_199.87	NA	NA	NA	NA
MSTRG.1391.3	evm.model.contig_199.88	O17087	GLD2_CAEEL	Poly(A) RNA polymerase gld-2	NA
MSTRG.1391.3	evm.model.contig_199.89	NA	NA	NA	NA
MSTRG.1391.3	evm.model.contig_199.90	NA	NA	NA	NA
MSTRG.1391.3	evm.model.contig_199.91	A1L157	TSN11_HUMAN	Tetraspanin-11	NA
MSTRG.1391.3	evm.model.contig_199.92	NA	NA	NA	NA
MSTRG.1391.3	evm.model.contig_199.86	Q09388	ACM2_CAEEL	Muscarinic acetylcholine receptor gar-2	NA
MSTRG.1482.1	evm.model.contig_199.196	Q5G270	NETR_GORGO	Neurotrypsin	NA
MSTRG.1482.1	evm.model.contig_199.197	NA	NA	NA	NA
MSTRG.1482.1	evm.model.contig_199.198	Q8BWA5	KLH31_MOUSE	Kelch-like protein 31	NA
MSTRG.1482.1	evm.model.contig_199.199	Q8R4V2	DUS15_MOUSE	Dual specificity protein phosphatase 15	NA
MSTRG.1482.1	evm.model.contig_199.200	NA	NA	NA	NA
MSTRG.1493.1	evm.model.contig_199.210	Q2PQH8	GDE_CANLF	Glycogen debranching enzyme	NA
MSTRG.1353.2	evm.model.contig_199.54	NA	NA	NA	NA
MSTRG.1353.2	evm.model.contig_199.55	NA	NA	NA	NA
MSTRG.1353.2	evm.model.contig_199.56	NA	NA	NA	NA
MSTRG.1353.2	evm.model.contig_199.57	NA	NA	NA	NA
MSTRG.1397.1	evm.model.contig_199.96	NA	NA	NA	NA
MSTRG.1397.1	evm.model.contig_199.97	Q4R366	MRPP3_MACFA	Mitochondrial ribonuclease P catalytic subunit	NA
MSTRG.1397.1	evm.model.contig_199.98	Q9HC56	PCDH9_HUMAN	Protocadherin-9	NA
MSTRG.1397.2	evm.model.contig_199.96	NA	NA	NA	NA
MSTRG.1397.2	evm.model.contig_199.97	Q4R366	MRPP3_MACFA	Mitochondrial ribonuclease P catalytic subunit	NA
MSTRG.1397.2	evm.model.contig_199.98	Q9HC56	PCDH9_HUMAN	Protocadherin-9	NA
MSTRG.1397.3	evm.model.contig_199.96	NA	NA	NA	NA
MSTRG.1397.3	evm.model.contig_199.97	Q4R366	MRPP3_MACFA	Mitochondrial ribonuclease P catalytic subunit	NA
MSTRG.1397.3	evm.model.contig_199.98	Q9HC56	PCDH9_HUMAN	Protocadherin-9	NA
MSTRG.1397.4	evm.model.contig_199.96	NA	NA	NA	NA
MSTRG.1397.4	evm.model.contig_199.97	Q4R366	MRPP3_MACFA	Mitochondrial ribonuclease P catalytic subunit	NA
MSTRG.1397.4	evm.model.contig_199.98	Q9HC56	PCDH9_HUMAN	Protocadherin-9	NA
MSTRG.1826.2	evm.model.contig_207.294	NA	NA	NA	NA
MSTRG.1826.1	evm.model.contig_207.294	NA	NA	NA	NA
MSTRG.1639.4	evm.model.contig_207.81	NA	NA	NA	NA
MSTRG.1639.4	evm.model.contig_207.82	Q3SZR6	TM147_BOVIN	Transmembrane protein 147	NA
MSTRG.1639.4	evm.model.contig_207.83	Q9BTT6	LRRC1_HUMAN	Leucine-rich repeat-containing protein 1	NA
MSTRG.1639.6	evm.model.contig_207.81	NA	NA	NA	NA
MSTRG.1639.6	evm.model.contig_207.82	Q3SZR6	TM147_BOVIN	Transmembrane protein 147	NA
MSTRG.1639.6	evm.model.contig_207.83	Q9BTT6	LRRC1_HUMAN	Leucine-rich repeat-containing protein 1	NA
MSTRG.1726.1	evm.model.contig_207.179	Q99LW6	YAF2_MOUSE	YY1-associated factor 2	NA
MSTRG.1726.1	evm.model.contig_207.180	Q8SPI4	NDUC2_MACFA	NADH dehydrogenase [ubiquinone] 1 subunit C2	NA
MSTRG.1726.1	evm.model.contig_207.181	H3BPM6	MKROS_HUMAN	MKRN2 opposite strand protein	NA
MSTRG.1726.1	evm.model.contig_207.182	Q9BVM4	GGACT_HUMAN	Gamma-glutamylaminecyclotransferase	NA
MSTRG.1726.1	evm.model.contig_207.183	Q63475	PTPR2_RAT	Receptor-type tyrosine-protein phosphatase N2	NA
MSTRG.1726.2	evm.model.contig_207.179	Q99LW6	YAF2_MOUSE	YY1-associated factor 2	NA
MSTRG.1726.2	evm.model.contig_207.180	Q8SPI4	NDUC2_MACFA	NADH dehydrogenase [ubiquinone] 1 subunit C2	NA
MSTRG.1726.2	evm.model.contig_207.181	H3BPM6	MKROS_HUMAN	MKRN2 opposite strand protein	NA
MSTRG.1726.2	evm.model.contig_207.182	Q9BVM4	GGACT_HUMAN	Gamma-glutamylaminecyclotransferase	NA
MSTRG.1726.2	evm.model.contig_207.183	Q63475	PTPR2_RAT	Receptor-type tyrosine-protein phosphatase N2	NA
MSTRG.1893.3	evm.model.contig_207.363	NA	NA	NA	Differential Expression
MSTRG.1893.3	evm.model.contig_207.364	Q5EBD9	ELP2_XENTR	Elongator complex protein 2	Differential Expression
MSTRG.1893.3	evm.model.contig_207.365	Q7SXN5	DNM1L_DANRE	Dynamin-1-like protein	Differential Expression
MSTRG.1893.4	evm.model.contig_207.364	Q5EBD9	ELP2_XENTR	Elongator complex protein 2	Differential Expression
MSTRG.1893.4	evm.model.contig_207.365	Q7SXN5	DNM1L_DANRE	Dynamin-1-like protein	Differential Expression
MSTRG.2048.1	evm.model.contig_216.27	NA	NA	NA	NA
MSTRG.2048.1	evm.model.contig_216.28	P04157	PTPRC_RAT	Receptor-type tyrosine-protein phosphatase C	NA
MSTRG.2066.1	evm.model.contig_216.41	Q27972	CHAD_BOVIN	Chondroadherin	NA
MSTRG.2066.1	evm.model.contig_216.42	NA	NA	NA	NA
MSTRG.2066.1	evm.model.contig_216.43	NA	NA	NA	NA
MSTRG.2130.4	evm.model.contig_218.34	P62957	CCG7_RAT	Voltage-dependent calcium channel gamma-7 subunit	NA
MSTRG.2130.4	evm.model.contig_218.35	Q9PW70	CISH_CHICK	Cytokine-inducible SH2-containing protein	NA
MSTRG.2130.4	evm.model.contig_218.36	NA	NA	NA	NA
MSTRG.2130.4	evm.model.contig_218.37	Q70JS2	KELC_ANOST	Ring canal kelch homolog	NA
MSTRG.2130.4	evm.model.contig_218.38	P13607	ATNA_DROME	Sodium/potassium-transporting ATPase subunit alpha	NA
MSTRG.2172.1	evm.model.contig_218.82	Q20655	14332_CAEEL	14-3-3-like protein 2	NA
MSTRG.2172.1	evm.model.contig_218.83	Q13207	TBX2_HUMAN	T-box transcription factor TBX2	NA
MSTRG.2172.1	evm.model.contig_218.84	Q9JM04	IPO13_RAT	Importin-13	NA
MSTRG.2172.1	evm.model.contig_218.85	Q9JM04	IPO13_RAT	Importin-13	NA
MSTRG.2172.1	evm.model.contig_218.86	NA	NA	NA	NA
MSTRG.2172.1	evm.model.contig_218.87	Q8WML3	KAT6B_MACFA	Histone acetyltransferase KAT6B	NA
MSTRG.2104.3	evm.model.contig_218.9	O43679	LDB2_HUMAN	LIM domain-binding protein 2	NA
MSTRG.2104.3	evm.model.contig_218.10	NA	NA	NA	NA
MSTRG.2104.3	evm.model.contig_218.11	NA	NA	NA	NA
MSTRG.2104.3	evm.model.contig_218.12	Q66HG5	TM9S2_RAT	Transmembrane 9 superfamily member 2	NA
MSTRG.2200.1	evm.model.contig_218.110	P08928	LAM0_DROME	Lamin Dm0	NA
MSTRG.2200.1	evm.model.contig_218.111	Q5E9A7	KLDC2_BOVIN	Kelch domain-containing protein 2	NA
MSTRG.2200.1	evm.model.contig_218.112	Q14005	IL16_HUMAN	Pro-interleukin-16	NA
MSTRG.2200.1	evm.model.contig_218.113	Q99LM3	SMTL1_MOUSE	Smoothelin-like protein 1	NA
MSTRG.2325.1	evm.model.contig_23.48	Q567Y6	IFT22_DANRE	Intraflagellar transport protein 22 homolog	Differential Expression
MSTRG.2325.1	evm.model.contig_23.49	Q7Z6J4	FGD2_HUMAN	FYVE, RhoGEF and PH domain-containing protein 2	Differential Expression
MSTRG.2325.1	evm.model.contig_23.50	Q91WL8	WWOX_MOUSE	WW domain-containing oxidoreductase	Differential Expression
MSTRG.2325.1	evm.model.contig_23.51	Q5ZJH7	CNPD1_CHICK	Protein CNPPD1	Differential Expression
MSTRG.2345.1	evm.model.contig_23.70	Q8BKG4	FZD10_MOUSE	Frizzled-10	NA
MSTRG.2345.1	evm.model.contig_23.71	NA	NA	NA	NA
MSTRG.2345.1	evm.model.contig_23.72	NA	NA	NA	NA
MSTRG.2345.1	evm.model.contig_23.73	NA	NA	NA	NA
MSTRG.2345.1	evm.model.contig_23.74	A6H6W9	SDS3_BOVIN	Sin3 histone deacetylase corepressor complex component SDS3	NA
MSTRG.2345.1	evm.model.contig_23.75	Q96A49	SYAP1_HUMAN	Synapse-associated protein 1	NA
MSTRG.2405.1	evm.model.contig_23.142	Q9CQ66	TC1D2_MOUSE	Tctex1 domain-containing protein 2	NA
MSTRG.2405.1	evm.model.contig_23.143	O95985	TOP3B_HUMAN	DNA topoisomerase 3-beta-1	NA
MSTRG.2405.1	evm.model.contig_23.144	Q5MB13	ABCG2_MACMU	Broad substrate specificity ATP-binding cassette transporter ABCG2	NA
MSTRG.2405.1	evm.model.contig_23.145	Q9H4G4	GAPR1_HUMAN	Golgi-associated plant pathogenesis-related protein 1	NA
MSTRG.2671.1	evm.model.contig_23.438	Q3MHP1	UB2L3_BOVIN	Ubiquitin-conjugating enzyme E2 L3	NA
MSTRG.2671.1	evm.model.contig_23.439	Q15392	DHC24_HUMAN	Delta(24)-sterol reductase	NA
MSTRG.2671.1	evm.model.contig_23.440	Q8IXZ2	ZC3H3_HUMAN	Zinc finger CCCH domain-containing protein 3	NA
MSTRG.2671.1	evm.model.contig_23.441	NA	NA	NA	NA
MSTRG.2671.2	evm.model.contig_23.438	Q3MHP1	UB2L3_BOVIN	Ubiquitin-conjugating enzyme E2 L3	NA
MSTRG.2671.2	evm.model.contig_23.439	Q15392	DHC24_HUMAN	Delta(24)-sterol reductase	NA
MSTRG.2671.2	evm.model.contig_23.440	Q8IXZ2	ZC3H3_HUMAN	Zinc finger CCCH domain-containing protein 3	NA
MSTRG.2671.2	evm.model.contig_23.441	NA	NA	NA	NA
MSTRG.2707.1	evm.model.contig_23.447	Q9UJZ1	STML2_HUMAN	Stomatin-like protein 2, mitochondrial	NA
MSTRG.2707.1	evm.model.contig_23.448	Q04073	P3A2_STRPU	DNA-binding protein P3A2	NA
MSTRG.2709.1	evm.model.contig_23.449	Q9VB74	NKAP_DROME	NKAP family protein CG6066	NA
MSTRG.2709.1	evm.model.contig_23.450	Q6GLM5	DESI1_XENLA	Desumoylating isopeptidase 1	NA
MSTRG.2709.2	evm.model.contig_23.449	Q9VB74	NKAP_DROME	NKAP family protein CG6066	NA
MSTRG.2709.2	evm.model.contig_23.450	Q6GLM5	DESI1_XENLA	Desumoylating isopeptidase 1	NA
MSTRG.2308.1	evm.model.contig_23.26	Q6NTN5	MTMRD_XENLA	Myotubularin-related protein 13	NA
MSTRG.2308.1	evm.model.contig_23.27	P29241	NADA_APLCA	ADP-ribosyl cyclase/cyclic ADP-ribose hydrolase	NA
MSTRG.2308.1	evm.model.contig_23.28	Q27312	NADA_APLKU	ADP-ribosyl cyclase/cyclic ADP-ribose hydrolase	NA
MSTRG.2308.1	evm.model.contig_23.29	Q0P5B3	RBTN1_BOVIN	Rhombotin-1	NA
MSTRG.2308.2	evm.model.contig_23.26	Q6NTN5	MTMRD_XENLA	Myotubularin-related protein 13	NA
MSTRG.2308.2	evm.model.contig_23.27	P29241	NADA_APLCA	ADP-ribosyl cyclase/cyclic ADP-ribose hydrolase	NA
MSTRG.2308.2	evm.model.contig_23.28	Q27312	NADA_APLKU	ADP-ribosyl cyclase/cyclic ADP-ribose hydrolase	NA
MSTRG.2308.2	evm.model.contig_23.29	Q0P5B3	RBTN1_BOVIN	Rhombotin-1	NA
MSTRG.2481.1	evm.model.contig_23.222	Q8CAQ8	MIC60_MOUSE	MICOS complex subunit Mic60	NA
MSTRG.2481.1	evm.model.contig_23.223	Q3B7M6	NEDD1_BOVIN	Protein NEDD1	NA
MSTRG.2481.1	evm.model.contig_23.224	Q9D1C2	CBY1_MOUSE	Protein chibby homolog 1	NA
MSTRG.2481.1	evm.model.contig_23.225	O70281	TPST1_MOUSE	Protein-tyrosine sulfotransferase 1	NA
MSTRG.2481.1	evm.model.contig_23.226	Q15750	TAB1_HUMAN	TGF-beta-activated kinase 1 and MAP3K7-binding protein 1	NA
MSTRG.2494.2	evm.model.contig_23.236	F1QGZ6	MELK_DANRE	Maternal embryonic leucine zipper kinase	NA
MSTRG.2494.2	evm.model.contig_23.237	Q5R5W0	LASP1_PONAB	LIM and SH3 domain protein 1	NA
MSTRG.2494.2	evm.model.contig_23.238	D3ZG83	M3K10_RAT	Mitogen-activated protein kinase kinase kinase 10	NA
MSTRG.2571.4	evm.model.contig_23.324	Q6PHE8	CC124_DANRE	Coiled-coil domain-containing protein 124	NA
MSTRG.2571.4	evm.model.contig_23.325	Q28FY0	TILB_XENTR	Protein tilB homolog	NA
MSTRG.2571.4	evm.model.contig_23.326	Q6GN91	NT5D3_XENLA	5'-nucleotidase domain-containing protein 3	NA
MSTRG.2748.1	evm.model.contig_23.482	O17185	SUP9_CAEEL	Two pore potassium channel protein sup-9	NA
MSTRG.2748.1	evm.model.contig_23.483	P49340	WNT1_BOMMO	Protein Wnt-1	NA
MSTRG.2748.1	evm.model.contig_23.484	NA	NA	NA	NA
MSTRG.2754.1	evm.model.contig_23.488	Q9VQ62	NPC2_DROME	NPC intracellular cholesterol transporter 2 homolog a	NA
MSTRG.2754.1	evm.model.contig_23.489	O13262	SCNNC_XENLA	Amiloride-sensitive sodium channel subunit beta-2	NA
MSTRG.2754.1	evm.model.contig_23.490	O88823	JTB_RAT	Protein JTB	NA
MSTRG.2754.1	evm.model.contig_23.491	Q9MZL5	CACB2_BOVIN	Voltage-dependent L-type calcium channel subunit beta-2	NA
MSTRG.2754.1	evm.model.contig_23.492	Q9Y5P8	P2R3B_HUMAN	Serine/threonine-protein phosphatase 2A regulatory subunit B'' subunit beta	NA
MSTRG.3056.1	evm.model.contig_248.47	NA	NA	NA	Differential Expression
MSTRG.3056.1	evm.model.contig_248.48	NA	NA	NA	Differential Expression
MSTRG.3056.1	evm.model.contig_248.49	O75096	LRP4_HUMAN	Low-density lipoprotein receptor-related protein 4	Differential Expression
MSTRG.3187.1	evm.model.contig_248.192	Q99615	DNJC7_HUMAN	DnaJ homolog subfamily C member 7	NA
MSTRG.3187.1	evm.model.contig_248.193	A2VDB3	RBM42_XENLA	RNA-binding protein 42	NA
MSTRG.3187.1	evm.model.contig_248.194	NA	NA	NA	NA
MSTRG.3187.1	evm.model.contig_248.195	Q8NE01	CNNM3_HUMAN	Metal transporter CNNM3	NA
MSTRG.3187.1	evm.model.contig_248.196	A0JPA0	CNNM4_XENTR	Metal transporter CNNM4	NA
MSTRG.3187.1	evm.model.contig_248.197	Q8NEG5	ZSWM2_HUMAN	E3 ubiquitin-protein ligase ZSWIM2	NA
MSTRG.3187.1	evm.model.contig_248.198	Q8N9W6	BOLL_HUMAN	Protein boule-like	NA
MSTRG.3207.1	evm.model.contig_248.224	Q4V9Y5	CRLD2_XENTR	Cysteine-rich secretory protein LCCL domain-containing 2	Differential Expression
MSTRG.3207.1	evm.model.contig_248.225	Q6P4Z2	CO2A1_XENTR	Collagen alpha-1(II) chain	Differential Expression
MSTRG.3207.1	evm.model.contig_248.226	NA	NA	NA	Differential Expression
MSTRG.3207.1	evm.model.contig_248.227	P02466	CO1A2_RAT	Collagen alpha-2(I) chain	Differential Expression
MSTRG.3207.1	evm.model.contig_248.228	NA	NA	NA	Differential Expression
MSTRG.3207.1	evm.model.contig_248.229	P12111	CO6A3_HUMAN	Collagen alpha-3(VI) chain	Differential Expression
MSTRG.3207.1	evm.model.contig_248.230	P20849	CO9A1_HUMAN	Collagen alpha-1(IX) chain	Differential Expression
MSTRG.3454.1	evm.model.contig_274.17	Q6ZV29	PLPL7_HUMAN	Patatin-like phospholipase domain-containing protein 7	NA
MSTRG.3454.1	evm.model.contig_274.18	Q05469	LIPS_HUMAN	Hormone-sensitive lipase	NA
MSTRG.3454.1	evm.model.contig_274.19	Q9R101	LIPS_ICTTR	Hormone-sensitive lipase	NA
MSTRG.3454.1	evm.model.contig_274.20	Q9D2E1	TSSK3_MOUSE	Testis-specific serine/threonine-protein kinase 3	NA
MSTRG.3454.1	evm.model.contig_274.21	NA	NA	NA	NA
MSTRG.3441.13	evm.model.contig_274.1	NA	NA	NA	NA
MSTRG.3441.13	evm.model.contig_274.2	NA	NA	NA	NA
MSTRG.3441.13	evm.model.contig_274.3	NA	NA	NA	NA
MSTRG.3441.4	evm.model.contig_274.1	NA	NA	NA	NA
MSTRG.3441.4	evm.model.contig_274.2	NA	NA	NA	NA
MSTRG.3441.4	evm.model.contig_274.3	NA	NA	NA	NA
MSTRG.3441.5	evm.model.contig_274.1	NA	NA	NA	Differential Expression
MSTRG.3441.5	evm.model.contig_274.2	NA	NA	NA	Differential Expression
MSTRG.3441.5	evm.model.contig_274.3	NA	NA	NA	Differential Expression
MSTRG.3441.11	evm.model.contig_274.1	NA	NA	NA	NA
MSTRG.3441.11	evm.model.contig_274.2	NA	NA	NA	NA
MSTRG.3441.11	evm.model.contig_274.3	NA	NA	NA	NA
MSTRG.3441.17	evm.model.contig_274.1	NA	NA	NA	NA
MSTRG.3441.17	evm.model.contig_274.2	NA	NA	NA	NA
MSTRG.3441.17	evm.model.contig_274.3	NA	NA	NA	NA
MSTRG.3464.5	evm.model.contig_274.32	NA	NA	NA	NA
MSTRG.3464.5	evm.model.contig_274.33	NA	NA	NA	NA
MSTRG.3464.5	evm.model.contig_274.34	NA	NA	NA	NA
MSTRG.3464.9	evm.model.contig_274.32	NA	NA	NA	Differential Expression
MSTRG.3464.9	evm.model.contig_274.33	NA	NA	NA	Differential Expression
MSTRG.3464.9	evm.model.contig_274.34	NA	NA	NA	Differential Expression
MSTRG.3464.9	evm.model.contig_274.35	NA	NA	NA	Differential Expression
MSTRG.3464.9	evm.model.contig_274.36	NA	NA	NA	Differential Expression
MSTRG.3478.2	evm.model.contig_274.57	NA	NA	NA	NA
MSTRG.3478.2	evm.model.contig_274.58	NA	NA	NA	NA
MSTRG.3478.2	evm.model.contig_274.59	NA	NA	NA	NA
MSTRG.3494.5	evm.model.contig_274.80	NA	NA	NA	NA
MSTRG.3494.5	evm.model.contig_274.81	NA	NA	NA	NA
MSTRG.3494.4	evm.model.contig_274.80	NA	NA	NA	NA
MSTRG.3494.4	evm.model.contig_274.81	NA	NA	NA	NA
MSTRG.3494.6	evm.model.contig_274.80	NA	NA	NA	NA
MSTRG.3494.6	evm.model.contig_274.81	NA	NA	NA	NA
MSTRG.3494.7	evm.model.contig_274.80	NA	NA	NA	NA
MSTRG.3494.7	evm.model.contig_274.81	NA	NA	NA	NA
MSTRG.3494.8	evm.model.contig_274.80	NA	NA	NA	NA
MSTRG.3494.8	evm.model.contig_274.81	NA	NA	NA	NA
MSTRG.3586.3	evm.model.contig_276.38	Q566M8	RN150_DANRE	RING finger protein 150	NA
MSTRG.3586.3	evm.model.contig_276.39	B4PPK2	FOSL_DROYA	Transcription factor kayak	NA
MSTRG.3616.1	evm.model.contig_283.2	NA	NA	NA	NA
MSTRG.3660.2	evm.model.contig_299.13	P06280	AGAL_HUMAN	Alpha-galactosidase A	NA
MSTRG.3660.2	evm.model.contig_299.14	P52950	DBX1_MOUSE	Homeobox protein DBX1	NA
MSTRG.3660.2	evm.model.contig_299.15	Q8BIY1	GPTC3_MOUSE	G patch domain-containing protein 3	NA
MSTRG.3660.2	evm.model.contig_299.16	Q9VKK2	WDR59_DROME	GATOR complex protein Wdr59	NA
MSTRG.3660.2	evm.model.contig_299.12	NA	NA	NA	NA
MSTRG.3698.6	evm.model.contig_299.67	Q9DE14	ATR_XENLA	Serine/threonine-protein kinase atr	NA
MSTRG.3698.6	evm.model.contig_299.68	NA	NA	NA	NA
MSTRG.3698.6	evm.model.contig_299.69	A1ZAX0	CCH1R_DROME	Neuropeptide CCHamide-1 receptor	NA
MSTRG.3698.6	evm.model.contig_299.70	Q9CWU9	NUP37_MOUSE	Nucleoporin Nup37	NA
MSTRG.3698.6	evm.model.contig_299.71	P70388	RAD50_MOUSE	DNA repair protein RAD50	NA
MSTRG.3733.1	evm.model.contig_299.98	NA	NA	NA	Differential Expression
MSTRG.3733.1	evm.model.contig_299.99	Q9VYD7	TIM9_DROME	Mitochondrial import inner membrane translocase subunit Tim9	Differential Expression
MSTRG.3733.1	evm.model.contig_299.100	P42680	TEC_HUMAN	Tyrosine-protein kinase Tec	Differential Expression
MSTRG.3733.1	evm.model.contig_299.101	NA	NA	NA	Differential Expression
MSTRG.3733.1	evm.model.contig_299.102	NA	NA	NA	Differential Expression
MSTRG.3733.3	evm.model.contig_299.98	NA	NA	NA	Differential Expression
MSTRG.3733.3	evm.model.contig_299.99	Q9VYD7	TIM9_DROME	Mitochondrial import inner membrane translocase subunit Tim9	Differential Expression
MSTRG.3733.3	evm.model.contig_299.100	P42680	TEC_HUMAN	Tyrosine-protein kinase Tec	Differential Expression
MSTRG.3733.3	evm.model.contig_299.101	NA	NA	NA	Differential Expression
MSTRG.3733.3	evm.model.contig_299.102	NA	NA	NA	Differential Expression
MSTRG.3733.2	evm.model.contig_299.98	NA	NA	NA	Differential Expression
MSTRG.3733.2	evm.model.contig_299.99	Q9VYD7	TIM9_DROME	Mitochondrial import inner membrane translocase subunit Tim9	Differential Expression
MSTRG.3733.2	evm.model.contig_299.100	P42680	TEC_HUMAN	Tyrosine-protein kinase Tec	Differential Expression
MSTRG.3733.2	evm.model.contig_299.101	NA	NA	NA	Differential Expression
MSTRG.3733.2	evm.model.contig_299.102	NA	NA	NA	Differential Expression
MSTRG.3767.1	evm.model.contig_3.1	NA	NA	NA	NA
MSTRG.3767.1	evm.model.contig_3.2	NA	NA	NA	NA
MSTRG.3767.1	evm.model.contig_3.3	P78417	GSTO1_HUMAN	Glutathione S-transferase omega-1	NA
MSTRG.3767.1	evm.model.contig_3.4	P78417	GSTO1_HUMAN	Glutathione S-transferase omega-1	NA
MSTRG.3767.1	evm.model.contig_3.5	Q8JZM8	MUC4_MOUSE	Mucin-4	NA
MSTRG.3793.1	evm.model.contig_314.2	P27600	GNA12_MOUSE	Guanine nucleotide-binding protein subunit alpha-12	NA
MSTRG.3793.1	evm.model.contig_314.3	Q86GC8	ACES_CULPI	Acetylcholinesterase	NA
MSTRG.3794.2	evm.model.contig_314.2	P27600	GNA12_MOUSE	Guanine nucleotide-binding protein subunit alpha-12	NA
MSTRG.3794.2	evm.model.contig_314.3	Q86GC8	ACES_CULPI	Acetylcholinesterase	NA
MSTRG.3794.1	evm.model.contig_314.2	P27600	GNA12_MOUSE	Guanine nucleotide-binding protein subunit alpha-12	Differential Expression
MSTRG.3794.1	evm.model.contig_314.3	Q86GC8	ACES_CULPI	Acetylcholinesterase	Differential Expression
MSTRG.3812.2	evm.model.contig_314.21	O60488	ACSL4_HUMAN	Long-chain-fatty-acid--CoA ligase 4	NA
MSTRG.3812.2	evm.model.contig_314.22	Q9NQX3	GEPH_HUMAN	Gephyrin	NA
MSTRG.3812.2	evm.model.contig_314.23	Q9Y210	TRPC6_HUMAN	Short transient receptor potential channel 6	NA
MSTRG.3864.2	evm.model.contig_34.6	NA	NA	NA	NA
MSTRG.3971.1	evm.model.contig_36.114	P01051	ICIC_HIRME	Eglin C	NA
MSTRG.3971.1	evm.model.contig_36.115	NA	NA	NA	NA
MSTRG.3971.1	evm.model.contig_36.116	B4LQ44	QVR_DROVI	Protein quiver	NA
MSTRG.3892.1	evm.model.contig_36.26	NA	NA	NA	NA
MSTRG.3892.1	evm.model.contig_36.27	NA	NA	NA	NA
MSTRG.3892.1	evm.model.contig_36.28	NA	NA	NA	NA
MSTRG.3892.1	evm.model.contig_36.29	P27177	PRIO_CHICK	Major prion protein homolog	NA
MSTRG.3892.1	evm.model.contig_36.30	P27177	PRIO_CHICK	Major prion protein homolog	NA
MSTRG.3892.1	evm.model.contig_36.31	NA	NA	NA	NA
MSTRG.3892.2	evm.model.contig_36.26	NA	NA	NA	NA
MSTRG.3892.2	evm.model.contig_36.27	NA	NA	NA	NA
MSTRG.3892.2	evm.model.contig_36.28	NA	NA	NA	NA
MSTRG.3892.2	evm.model.contig_36.29	P27177	PRIO_CHICK	Major prion protein homolog	NA
MSTRG.3892.2	evm.model.contig_36.30	P27177	PRIO_CHICK	Major prion protein homolog	NA
MSTRG.3892.2	evm.model.contig_36.31	NA	NA	NA	NA
MSTRG.3907.4	evm.model.contig_36.71	Q3UF25	STIMA_MOUSE	Store-operated calcium entry regulator STIMATE	NA
MSTRG.3907.4	evm.model.contig_36.72	NA	NA	NA	NA
MSTRG.3907.4	evm.model.contig_36.73	NA	NA	NA	NA
MSTRG.3907.4	evm.model.contig_36.74	Q9TVL3	CDK9_CAEEL	Probable cyclin-dependent kinase 9	NA
MSTRG.3907.4	evm.model.contig_36.75	Q5ZKN1	CDK9_CHICK	Cyclin-dependent kinase 9	NA
MSTRG.3907.4	evm.model.contig_36.76	NA	NA	NA	NA
MSTRG.3970.3	evm.model.contig_36.112	P01051	ICIC_HIRME	Eglin C	NA
MSTRG.3970.3	evm.model.contig_36.113	P01051	ICIC_HIRME	Eglin C	NA
MSTRG.3970.3	evm.model.contig_36.114	P01051	ICIC_HIRME	Eglin C	NA
MSTRG.3970.3	evm.model.contig_36.115	NA	NA	NA	NA
MSTRG.3970.3	evm.model.contig_36.116	B4LQ44	QVR_DROVI	Protein quiver	NA
MSTRG.4006.1	evm.model.contig_39.4	Q9Y575	ASB3_HUMAN	Ankyrin repeat and SOCS box protein 3	NA
MSTRG.4006.1	evm.model.contig_39.5	NA	NA	NA	NA
MSTRG.4037.3	evm.model.contig_4.33	NA	NA	NA	NA
MSTRG.4037.3	evm.model.contig_4.34	NA	NA	NA	NA
MSTRG.4037.3	evm.model.contig_4.35	P16056	MET_MOUSE	Hepatocyte growth factor receptor	NA
MSTRG.4037.2	evm.model.contig_4.33	NA	NA	NA	Differential Expression
MSTRG.4037.2	evm.model.contig_4.34	NA	NA	NA	Differential Expression
MSTRG.4037.2	evm.model.contig_4.35	P16056	MET_MOUSE	Hepatocyte growth factor receptor	Differential Expression
MSTRG.4037.1	evm.model.contig_4.33	NA	NA	NA	Differential Expression
MSTRG.4037.1	evm.model.contig_4.34	NA	NA	NA	Differential Expression
MSTRG.4037.1	evm.model.contig_4.35	P16056	MET_MOUSE	Hepatocyte growth factor receptor	Differential Expression
MSTRG.4063.1	evm.model.contig_4.63	Q8WNU8	NEK11_MACFA	Serine/threonine-protein kinase Nek11	NA
MSTRG.4063.1	evm.model.contig_4.64	NA	NA	NA	NA
MSTRG.4063.1	evm.model.contig_4.65	Q6DDB9	PNO1_XENTR	RNA-binding protein PNO1	NA
MSTRG.4063.1	evm.model.contig_4.66	Q9VXB5	RM22_DROME	39S ribosomal protein L22, mitochondrial	NA
MSTRG.4063.1	evm.model.contig_4.67	NA	NA	NA	NA
MSTRG.4063.1	evm.model.contig_4.68	P0CK96	S352B_HUMAN	Solute carrier family 35 member E2B	NA
MSTRG.4076.1	evm.model.contig_4.74	Q8CIE6	COPA_MOUSE	Coatomer subunit alpha	NA
MSTRG.4076.1	evm.model.contig_4.75	P53621	COPA_HUMAN	Coatomer subunit alpha	NA
MSTRG.4076.1	evm.model.contig_4.76	Q6NW52	MSRB2_DANRE	Methionine-R-sulfoxide reductase B2, mitochondrial	NA
MSTRG.4081.2	evm.model.contig_4.86	Q9DBB9	CPN2_MOUSE	Carboxypeptidase N subunit 2	NA
MSTRG.4081.2	evm.model.contig_4.87	Q9V477	TOLL8_DROME	Toll-like receptor Tollo	NA
MSTRG.4081.2	evm.model.contig_4.88	Q9VZZ4	PXDN_DROME	Peroxidasin	NA
MSTRG.4081.2	evm.model.contig_4.89	P08953	TOLL_DROME	Protein toll	NA
MSTRG.4081.2	evm.model.contig_4.90	A6QL88	SAC1_BOVIN	Phosphatidylinositide phosphatase SAC1	NA
MSTRG.4081.2	evm.model.contig_4.91	P31007	DLG1_DROME	Disks large 1 tumor suppressor protein	NA
MSTRG.4117.1	evm.model.contig_4.115	Q1PSW8	LIN41_MOUSE	E3 ubiquitin-protein ligase TRIM71	NA
MSTRG.4117.1	evm.model.contig_4.116	E1BD59	TRI56_BOVIN	E3 ubiquitin-protein ligase TRIM56	NA
MSTRG.4117.1	evm.model.contig_4.117	Q7SXA9	MUS81_DANRE	Crossover junction endonuclease MUS81	NA
MSTRG.4117.1	evm.model.contig_4.118	NA	NA	NA	NA
MSTRG.4117.1	evm.model.contig_4.119	Q9Y4I1	MYO5A_HUMAN	Unconventional myosin-Va	NA
MSTRG.4247.1	evm.model.contig_4.282	NA	NA	NA	NA
MSTRG.4247.1	evm.model.contig_4.283	A7RWP6	EIF3E_NEMVE	Eukaryotic translation initiation factor 3 subunit E	NA
MSTRG.4247.1	evm.model.contig_4.284	Q13351	KLF1_HUMAN	Krueppel-like factor 1	NA
MSTRG.4247.1	evm.model.contig_4.285	Q91653	CRHBP_XENLA	Corticotropin-releasing factor-binding protein	NA
MSTRG.4247.1	evm.model.contig_4.286	NA	NA	NA	NA
MSTRG.4391.1	evm.model.contig_4.442	Q6P6B7	ANR16_HUMAN	Ankyrin repeat domain-containing protein 16	Differential Expression
MSTRG.4391.1	evm.model.contig_4.443	Q9QZM5	ABI1_RAT	Abl interactor 1	Differential Expression
MSTRG.4391.1	evm.model.contig_4.444	Q5F408	SYCC_CHICK	Cysteine--tRNA ligase, cytoplasmic	Differential Expression
MSTRG.4391.3	evm.model.contig_4.442	Q6P6B7	ANR16_HUMAN	Ankyrin repeat domain-containing protein 16	NA
MSTRG.4391.3	evm.model.contig_4.443	Q9QZM5	ABI1_RAT	Abl interactor 1	NA
MSTRG.4391.3	evm.model.contig_4.444	Q5F408	SYCC_CHICK	Cysteine--tRNA ligase, cytoplasmic	NA
MSTRG.4520.2	evm.model.contig_4.570	Q5U431	GPR39_MOUSE	G-protein coupled receptor 39	NA
MSTRG.4520.2	evm.model.contig_4.571	Q6ZQ58	LARP1_MOUSE	La-related protein 1	NA
MSTRG.4520.2	evm.model.contig_4.572	Q3KQ71	SCNM1_XENLA	Sodium channel modifier 1	NA
MSTRG.4520.2	evm.model.contig_4.573	NA	NA	NA	NA
MSTRG.4520.1	evm.model.contig_4.570	Q5U431	GPR39_MOUSE	G-protein coupled receptor 39	NA
MSTRG.4520.1	evm.model.contig_4.571	Q6ZQ58	LARP1_MOUSE	La-related protein 1	NA
MSTRG.4520.1	evm.model.contig_4.572	Q3KQ71	SCNM1_XENLA	Sodium channel modifier 1	NA
MSTRG.4520.1	evm.model.contig_4.573	NA	NA	NA	NA
MSTRG.4542.1	evm.model.contig_4.588	Q80TI0	ASTRB_MOUSE	Protein Aster-B	Differential Expression
MSTRG.4542.1	evm.model.contig_4.589	Q8K1T0	TMPS3_MOUSE	Transmembrane protease serine 3	Differential Expression
MSTRG.4542.1	evm.model.contig_4.590	A0JMQ0	BOP1_DANRE	Ribosome biogenesis protein bop1	Differential Expression
MSTRG.4542.1	evm.model.contig_4.591	NA	NA	NA	Differential Expression
MSTRG.4542.2	evm.model.contig_4.588	Q80TI0	ASTRB_MOUSE	Protein Aster-B	NA
MSTRG.4542.2	evm.model.contig_4.589	Q8K1T0	TMPS3_MOUSE	Transmembrane protease serine 3	NA
MSTRG.4542.2	evm.model.contig_4.590	A0JMQ0	BOP1_DANRE	Ribosome biogenesis protein bop1	NA
MSTRG.4542.2	evm.model.contig_4.591	NA	NA	NA	NA
MSTRG.4057.2	evm.model.contig_4.54	NA	NA	NA	NA
MSTRG.4057.2	evm.model.contig_4.55	NA	NA	NA	NA
MSTRG.4057.2	evm.model.contig_4.56	NA	NA	NA	NA
MSTRG.4057.2	evm.model.contig_4.57	NA	NA	NA	NA
MSTRG.4057.2	evm.model.contig_4.58	Q7SY48	HEAT1_DANRE	HEAT repeat-containing protein 1	NA
MSTRG.4071.1	evm.model.contig_4.72	Q3SWY8	ZUP1_BOVIN	Zinc finger-containing ubiquitin peptidase 1	Differential Expression
MSTRG.4071.1	evm.model.contig_4.73	P14314	GLU2B_HUMAN	Glucosidase 2 subunit beta	Differential Expression
MSTRG.4205.3	evm.model.contig_4.219	P32870	CYA1_DROME	Ca(2+)/calmodulin-responsive adenylate cyclase	NA
MSTRG.4205.3	evm.model.contig_4.220	Q92889	XPF_HUMAN	DNA repair endonuclease XPF	NA
MSTRG.4205.3	evm.model.contig_4.221	P16066	ANPRA_HUMAN	Atrial natriuretic peptide receptor 1	NA
MSTRG.4205.2	evm.model.contig_4.219	P32870	CYA1_DROME	Ca(2+)/calmodulin-responsive adenylate cyclase	NA
MSTRG.4205.2	evm.model.contig_4.220	Q92889	XPF_HUMAN	DNA repair endonuclease XPF	NA
MSTRG.4205.2	evm.model.contig_4.221	P16066	ANPRA_HUMAN	Atrial natriuretic peptide receptor 1	NA
MSTRG.4205.4	evm.model.contig_4.219	P32870	CYA1_DROME	Ca(2+)/calmodulin-responsive adenylate cyclase	NA
MSTRG.4205.4	evm.model.contig_4.220	Q92889	XPF_HUMAN	DNA repair endonuclease XPF	NA
MSTRG.4205.4	evm.model.contig_4.221	P16066	ANPRA_HUMAN	Atrial natriuretic peptide receptor 1	NA
MSTRG.4205.6	evm.model.contig_4.219	P32870	CYA1_DROME	Ca(2+)/calmodulin-responsive adenylate cyclase	Differential Expression
MSTRG.4205.6	evm.model.contig_4.220	Q92889	XPF_HUMAN	DNA repair endonuclease XPF	Differential Expression
MSTRG.4205.6	evm.model.contig_4.221	P16066	ANPRA_HUMAN	Atrial natriuretic peptide receptor 1	Differential Expression
MSTRG.4222.1	evm.model.contig_4.239	Q0P5I0	MEN1_BOVIN	Menin	NA
MSTRG.4222.1	evm.model.contig_4.240	Q5R4M2	ULK4_PONAB	Serine/threonine-protein kinase ULK4	NA
MSTRG.4222.1	evm.model.contig_4.241	Q96C45	ULK4_HUMAN	Serine/threonine-protein kinase ULK4	NA
MSTRG.4222.1	evm.model.contig_4.242	Q9QZD4	XPF_MOUSE	DNA repair endonuclease XPF	NA
MSTRG.4277.1	evm.model.contig_4.310	Q8BIJ6	SYIM_MOUSE	Isoleucine--tRNA ligase, mitochondrial	NA
MSTRG.4277.1	evm.model.contig_4.311	Q63ZP1	PHF10_XENLA	PHD finger protein 10	NA
MSTRG.4277.1	evm.model.contig_4.312	O60669	MOT2_HUMAN	Monocarboxylate transporter 2	NA
MSTRG.4363.2	evm.model.contig_4.410	Q8WZ42	TITIN_HUMAN	Titin	NA
MSTRG.4387.1	evm.model.contig_4.438	Q3V209	TMUB2_MOUSE	Transmembrane and ubiquitin-like domain-containing protein 2	NA
MSTRG.4387.1	evm.model.contig_4.439	NA	NA	NA	NA
MSTRG.4387.1	evm.model.contig_4.440	NA	NA	NA	NA
MSTRG.4387.2	evm.model.contig_4.438	Q3V209	TMUB2_MOUSE	Transmembrane and ubiquitin-like domain-containing protein 2	NA
MSTRG.4387.2	evm.model.contig_4.439	NA	NA	NA	NA
MSTRG.4387.2	evm.model.contig_4.440	NA	NA	NA	NA
MSTRG.4463.5	evm.model.contig_4.516	O95989	NUDT3_HUMAN	Diphosphoinositol polyphosphate phosphohydrolase 1	NA
MSTRG.4463.5	evm.model.contig_4.517	Q99437	VATO_HUMAN	V-type proton ATPase 21 kDa proteolipid subunit	NA
MSTRG.4463.5	evm.model.contig_4.518	Q6IRN2	QKIB_XENLA	Protein quaking-B	NA
MSTRG.4600.1	evm.model.contig_4.648	Q6SJ96	TBPL2_HUMAN	TATA box-binding protein-like protein 2	NA
MSTRG.4600.1	evm.model.contig_4.649	NA	NA	NA	NA
MSTRG.4973.1	evm.model.contig_483.150	Q8R4V0	SGK3_RAT	Serine/threonine-protein kinase Sgk3	NA
MSTRG.4973.1	evm.model.contig_483.151	Q60992	VAV2_MOUSE	Guanine nucleotide exchange factor VAV2	NA
MSTRG.4983.1	evm.model.contig_483.161	NA	NA	NA	Differential Expression
MSTRG.4983.1	evm.model.contig_483.162	Q9JK48	SHLB1_MOUSE	Endophilin-B1	Differential Expression
MSTRG.4983.1	evm.model.contig_483.163	NA	NA	NA	Differential Expression
MSTRG.4983.1	evm.model.contig_483.164	NA	NA	NA	Differential Expression
MSTRG.4983.1	evm.model.contig_483.165	Q5T2S8	ARMC4_HUMAN	Armadillo repeat-containing protein 4	Differential Expression
MSTRG.4983.1	evm.model.contig_483.166	A0JPE9	GLPK5_DANRE	Putative glycerol kinase 5	Differential Expression
MSTRG.4983.2	evm.model.contig_483.161	NA	NA	NA	NA
MSTRG.4983.2	evm.model.contig_483.162	Q9JK48	SHLB1_MOUSE	Endophilin-B1	NA
MSTRG.4983.2	evm.model.contig_483.163	NA	NA	NA	NA
MSTRG.4983.2	evm.model.contig_483.164	NA	NA	NA	NA
MSTRG.4983.2	evm.model.contig_483.165	Q5T2S8	ARMC4_HUMAN	Armadillo repeat-containing protein 4	NA
MSTRG.4983.2	evm.model.contig_483.166	A0JPE9	GLPK5_DANRE	Putative glycerol kinase 5	NA
MSTRG.4983.3	evm.model.contig_483.161	NA	NA	NA	NA
MSTRG.4983.3	evm.model.contig_483.162	Q9JK48	SHLB1_MOUSE	Endophilin-B1	NA
MSTRG.4983.3	evm.model.contig_483.163	NA	NA	NA	NA
MSTRG.4983.3	evm.model.contig_483.164	NA	NA	NA	NA
MSTRG.4983.3	evm.model.contig_483.165	Q5T2S8	ARMC4_HUMAN	Armadillo repeat-containing protein 4	NA
MSTRG.4983.3	evm.model.contig_483.166	A0JPE9	GLPK5_DANRE	Putative glycerol kinase 5	NA
MSTRG.4916.2	evm.model.contig_483.94	Q8SWR3	SPR_DROME	Sex peptide receptor	NA
MSTRG.4916.2	evm.model.contig_483.95	NA	NA	NA	NA
MSTRG.4916.2	evm.model.contig_483.96	NA	NA	NA	NA
MSTRG.4967.1	evm.model.contig_483.146	Q0VC33	TSN11_BOVIN	Tetraspanin-11	NA
MSTRG.4967.1	evm.model.contig_483.147	Q6GQ69	FAF2B_XENLA	FAS-associated factor 2-B	NA
MSTRG.4967.1	evm.model.contig_483.148	NA	NA	NA	NA
MSTRG.4967.1	evm.model.contig_483.149	Q13370	PDE3B_HUMAN	cGMP-inhibited 3',5'-cyclic phosphodiesterase B	NA
MSTRG.5447.2	evm.model.contig_500.198	O15394	NCAM2_HUMAN	Neural cell adhesion molecule 2	NA
MSTRG.5447.2	evm.model.contig_500.199	NA	NA	NA	NA
MSTRG.5447.2	evm.model.contig_500.200	NA	NA	NA	NA
MSTRG.5447.2	evm.model.contig_500.201	A3KGS3	RGPA2_MOUSE	Ral GTPase-activating protein subunit alpha-2	NA
MSTRG.5447.2	evm.model.contig_500.202	NA	NA	NA	NA
MSTRG.5447.2	evm.model.contig_500.203	Q96Q15	SMG1_HUMAN	Serine/threonine-protein kinase SMG1	NA
MSTRG.5447.1	evm.model.contig_500.198	O15394	NCAM2_HUMAN	Neural cell adhesion molecule 2	NA
MSTRG.5447.1	evm.model.contig_500.199	NA	NA	NA	NA
MSTRG.5447.1	evm.model.contig_500.200	NA	NA	NA	NA
MSTRG.5447.1	evm.model.contig_500.201	A3KGS3	RGPA2_MOUSE	Ral GTPase-activating protein subunit alpha-2	NA
MSTRG.5447.1	evm.model.contig_500.202	NA	NA	NA	NA
MSTRG.5447.1	evm.model.contig_500.203	Q96Q15	SMG1_HUMAN	Serine/threonine-protein kinase SMG1	NA
MSTRG.5447.3	evm.model.contig_500.198	O15394	NCAM2_HUMAN	Neural cell adhesion molecule 2	NA
MSTRG.5447.3	evm.model.contig_500.199	NA	NA	NA	NA
MSTRG.5447.3	evm.model.contig_500.200	NA	NA	NA	NA
MSTRG.5447.3	evm.model.contig_500.201	A3KGS3	RGPA2_MOUSE	Ral GTPase-activating protein subunit alpha-2	NA
MSTRG.5447.3	evm.model.contig_500.202	NA	NA	NA	NA
MSTRG.5447.3	evm.model.contig_500.203	Q96Q15	SMG1_HUMAN	Serine/threonine-protein kinase SMG1	NA
MSTRG.5353.1	evm.model.contig_500.101	P80424	LDTI_HIRME	Leech-derived tryptase inhibitor C	NA
MSTRG.5353.1	evm.model.contig_500.102	NA	NA	NA	NA
MSTRG.5353.1	evm.model.contig_500.103	NA	NA	NA	NA
MSTRG.5353.1	evm.model.contig_500.104	P80424	LDTI_HIRME	Leech-derived tryptase inhibitor C	NA
MSTRG.5353.2	evm.model.contig_500.101	P80424	LDTI_HIRME	Leech-derived tryptase inhibitor C	NA
MSTRG.5353.2	evm.model.contig_500.102	NA	NA	NA	NA
MSTRG.5353.2	evm.model.contig_500.103	NA	NA	NA	NA
MSTRG.5353.2	evm.model.contig_500.104	P80424	LDTI_HIRME	Leech-derived tryptase inhibitor C	NA
MSTRG.5360.2	evm.model.contig_500.106	NA	NA	NA	NA
MSTRG.5360.2	evm.model.contig_500.107	P15287	AGSA_APLCA	Adenosine deaminase AGSA	NA
MSTRG.5360.2	evm.model.contig_500.108	Q5ZJ65	FA76A_CHICK	Protein FAM76A	NA
MSTRG.5360.2	evm.model.contig_500.109	Q9NWU1	OXSM_HUMAN	3-oxoacyl-[acyl-carrier-protein] synthase, mitochondrial	NA
MSTRG.5446.7	evm.model.contig_500.198	O15394	NCAM2_HUMAN	Neural cell adhesion molecule 2	Differential Expression
MSTRG.5446.7	evm.model.contig_500.199	NA	NA	NA	Differential Expression
MSTRG.5446.7	evm.model.contig_500.200	NA	NA	NA	Differential Expression
MSTRG.5446.7	evm.model.contig_500.201	A3KGS3	RGPA2_MOUSE	Ral GTPase-activating protein subunit alpha-2	Differential Expression
MSTRG.5446.7	evm.model.contig_500.202	NA	NA	NA	Differential Expression
MSTRG.5446.7	evm.model.contig_500.203	Q96Q15	SMG1_HUMAN	Serine/threonine-protein kinase SMG1	Differential Expression
MSTRG.5551.2	evm.model.contig_534.2	Q13535	ATR_HUMAN	Serine/threonine-protein kinase ATR	NA
MSTRG.5551.2	evm.model.contig_534.3	Q5WR10	DX39B_CANLF	Spliceosome RNA helicase DDX39B	NA
MSTRG.5551.3	evm.model.contig_534.2	Q13535	ATR_HUMAN	Serine/threonine-protein kinase ATR	NA
MSTRG.5551.3	evm.model.contig_534.3	Q5WR10	DX39B_CANLF	Spliceosome RNA helicase DDX39B	NA
MSTRG.5554.1	evm.model.contig_534.4	Q498L2	SLTM_XENLA	SAFB-like transcription modulator	NA
MSTRG.5743.1	evm.model.contig_582.2	Q68FF0	K1841_MOUSE	Uncharacterized protein KIAA1841	NA
MSTRG.5801.1	evm.model.contig_6.16	Q8SWR3	SPR_DROME	Sex peptide receptor	NA
MSTRG.5801.1	evm.model.contig_6.17	P83510	TNIK_MOUSE	Traf2 and NCK-interacting protein kinase	NA
MSTRG.5801.1	evm.model.contig_6.18	NA	NA	NA	NA
MSTRG.5799.1	evm.model.contig_603.1	P49914	MTHFS_HUMAN	5-formyltetrahydrofolate cyclo-ligase	NA
MSTRG.5799.1	evm.model.contig_603.2	NA	NA	NA	NA
MSTRG.5820.1	evm.model.contig_610.1	Q8BQB6	SAXO2_MOUSE	Stabilizer of axonemal microtubules 2	NA
MSTRG.5835.1	evm.model.contig_619.6	Q9P0K7	RAI14_HUMAN	Ankycorbin	Differential Expression
MSTRG.5835.1	evm.model.contig_619.7	Q5F362	CC50A_CHICK	Cell cycle control protein 50A	Differential Expression
MSTRG.5835.1	evm.model.contig_619.8	P17248	SYWC_BOVIN	Tryptophan--tRNA ligase, cytoplasmic	Differential Expression
MSTRG.5835.1	evm.model.contig_619.9	Q91ZM9	DOK5_MOUSE	Docking protein 5	Differential Expression
MSTRG.5835.1	evm.model.contig_619.10	Q8VCN5	CGL_MOUSE	Cystathionine gamma-lyase	Differential Expression
MSTRG.5835.1	evm.model.contig_619.11	O01802	RL7_CAEEL	60S ribosomal protein L7	Differential Expression
MSTRG.5913.1	evm.model.contig_62.19	Q9VUJ0	RM39_DROME	39S ribosomal protein L39, mitochondrial	NA
MSTRG.5998.1	evm.model.contig_63.5	Q9VZS3	ETIF1_DROME	Eukaryotic translation initiation factor eIF1	NA
MSTRG.5998.1	evm.model.contig_63.6	Q4KTY1	KPSH1_PINFU	Serine/threonine-protein kinase H1 homolog	NA
MSTRG.5998.1	evm.model.contig_63.7	A7X409	LECM2_PHIOL	C-type lectin lectoxin-Phi2	NA
MSTRG.5998.1	evm.model.contig_63.8	NA	NA	NA	NA
MSTRG.6029.1	evm.model.contig_647.5	P31316	GSX2_MOUSE	GS homeobox 2	NA
MSTRG.6029.1	evm.model.contig_647.6	Q14C37	LEMD1_MOUSE	LEM domain-containing protein 1	NA
MSTRG.6029.1	evm.model.contig_647.7	P35991	BTK_MOUSE	Tyrosine-protein kinase BTK	NA
MSTRG.6029.3	evm.model.contig_647.5	P31316	GSX2_MOUSE	GS homeobox 2	NA
MSTRG.6029.3	evm.model.contig_647.6	Q14C37	LEMD1_MOUSE	LEM domain-containing protein 1	NA
MSTRG.6029.3	evm.model.contig_647.7	P35991	BTK_MOUSE	Tyrosine-protein kinase BTK	NA
MSTRG.6029.4	evm.model.contig_647.5	P31316	GSX2_MOUSE	GS homeobox 2	NA
MSTRG.6029.4	evm.model.contig_647.6	Q14C37	LEMD1_MOUSE	LEM domain-containing protein 1	NA
MSTRG.6029.4	evm.model.contig_647.7	P35991	BTK_MOUSE	Tyrosine-protein kinase BTK	NA
MSTRG.6029.5	evm.model.contig_647.5	P31316	GSX2_MOUSE	GS homeobox 2	NA
MSTRG.6029.5	evm.model.contig_647.6	Q14C37	LEMD1_MOUSE	LEM domain-containing protein 1	NA
MSTRG.6029.5	evm.model.contig_647.7	P35991	BTK_MOUSE	Tyrosine-protein kinase BTK	NA
MSTRG.6029.9	evm.model.contig_647.5	P31316	GSX2_MOUSE	GS homeobox 2	NA
MSTRG.6029.9	evm.model.contig_647.6	Q14C37	LEMD1_MOUSE	LEM domain-containing protein 1	NA
MSTRG.6029.9	evm.model.contig_647.7	P35991	BTK_MOUSE	Tyrosine-protein kinase BTK	NA
MSTRG.6029.10	evm.model.contig_647.6	Q14C37	LEMD1_MOUSE	LEM domain-containing protein 1	NA
MSTRG.6029.10	evm.model.contig_647.7	P35991	BTK_MOUSE	Tyrosine-protein kinase BTK	NA
MSTRG.6121.2	evm.model.contig_65.78	Q5XGY9	MND1_XENLA	Meiotic nuclear division protein 1 homolog	NA
MSTRG.6121.2	evm.model.contig_65.79	NA	NA	NA	NA
MSTRG.6121.2	evm.model.contig_65.80	Q6GNT2	CL049_XENLA	UPF0454 protein C12orf49 homolog	NA
MSTRG.6121.2	evm.model.contig_65.81	Q5EAD8	LRC51_BOVIN	Leucine-rich repeat-containing protein 51	NA
MSTRG.6121.2	evm.model.contig_65.82	A6N7Y9	PIWL1_CHICK	Piwi-like protein 1	NA
MSTRG.6121.3	evm.model.contig_65.79	NA	NA	NA	NA
MSTRG.6121.3	evm.model.contig_65.80	Q6GNT2	CL049_XENLA	UPF0454 protein C12orf49 homolog	NA
MSTRG.6121.3	evm.model.contig_65.81	Q5EAD8	LRC51_BOVIN	Leucine-rich repeat-containing protein 51	NA
MSTRG.6121.3	evm.model.contig_65.82	A6N7Y9	PIWL1_CHICK	Piwi-like protein 1	NA
MSTRG.6121.5	evm.model.contig_65.80	Q6GNT2	CL049_XENLA	UPF0454 protein C12orf49 homolog	NA
MSTRG.6121.5	evm.model.contig_65.81	Q5EAD8	LRC51_BOVIN	Leucine-rich repeat-containing protein 51	NA
MSTRG.6121.5	evm.model.contig_65.82	A6N7Y9	PIWL1_CHICK	Piwi-like protein 1	NA
MSTRG.6053.1	evm.model.contig_65.12	Q20930	MIG17_CAEEL	Metalloprotease mig-17	NA
MSTRG.6053.1	evm.model.contig_65.13	NA	NA	NA	NA
MSTRG.6053.1	evm.model.contig_65.14	NA	NA	NA	NA
MSTRG.6126.3	evm.model.contig_65.82	A6N7Y9	PIWL1_CHICK	Piwi-like protein 1	NA
MSTRG.6126.3	evm.model.contig_65.83	Q9D7M8	RPB4_MOUSE	DNA-directed RNA polymerase II subunit RPB4	NA
MSTRG.6126.3	evm.model.contig_65.84	NA	NA	NA	NA
MSTRG.6126.3	evm.model.contig_65.85	Q5F480	ITPK1_CHICK	Inositol-tetrakisphosphate 1-kinase	NA
MSTRG.6129.1	evm.model.contig_65.84	NA	NA	NA	NA
MSTRG.6129.1	evm.model.contig_65.85	Q5F480	ITPK1_CHICK	Inositol-tetrakisphosphate 1-kinase	NA
MSTRG.6129.2	evm.model.contig_65.84	NA	NA	NA	NA
MSTRG.6129.2	evm.model.contig_65.85	Q5F480	ITPK1_CHICK	Inositol-tetrakisphosphate 1-kinase	NA
MSTRG.6173.3	evm.model.contig_653.1	Q767K6	DHX16_PIG	Pre-mRNA-splicing factor ATP-dependent RNA helicase DHX16	NA
MSTRG.6173.3	evm.model.contig_653.2	Q7YR39	DHX16_PANTR	Pre-mRNA-splicing factor ATP-dependent RNA helicase DHX16	NA
MSTRG.6173.3	evm.model.contig_653.3	Q767K6	DHX16_PIG	Pre-mRNA-splicing factor ATP-dependent RNA helicase DHX16	NA
MSTRG.6173.3	evm.model.contig_653.4	Q9UPN3	MACF1_HUMAN	Microtubule-actin cross-linking factor 1, isoforms 1/2/3/5	NA
MSTRG.6173.3	evm.model.contig_653.5	Q91ZU6	DYST_MOUSE	Dystonin	NA
MSTRG.6251.7	evm.model.contig_660.42	NA	NA	NA	NA
MSTRG.6251.7	evm.model.contig_660.43	A9JS51	F166B_XENLA	Protein FAM166B	NA
MSTRG.6251.7	evm.model.contig_660.44	NA	NA	NA	NA
MSTRG.6251.7	evm.model.contig_660.45	NA	NA	NA	NA
MSTRG.6253.1	evm.model.contig_660.38	Q76I79	SSH1_MOUSE	Protein phosphatase Slingshot homolog 1	NA
MSTRG.6253.1	evm.model.contig_660.39	NA	NA	NA	NA
MSTRG.6253.1	evm.model.contig_660.40	Q5FW48	ASPD_XENTR	Putative L-aspartate dehydrogenase	NA
MSTRG.6253.1	evm.model.contig_660.41	P23188	FURIN_MOUSE	Furin	NA
MSTRG.6366.5	evm.model.contig_679.1	NA	NA	NA	Differential Expression
MSTRG.6386.1	evm.model.contig_68.17	NA	NA	NA	NA
MSTRG.6386.1	evm.model.contig_68.18	Q9GZV8	PRD14_HUMAN	PR domain zinc finger protein 14	NA
MSTRG.6404.1	evm.model.contig_68.38	Q61805	LBP_MOUSE	Lipopolysaccharide-binding protein	NA
MSTRG.6404.1	evm.model.contig_68.39	Q14246	AGRE1_HUMAN	Adhesion G protein-coupled receptor E1	NA
MSTRG.6404.2	evm.model.contig_68.38	Q61805	LBP_MOUSE	Lipopolysaccharide-binding protein	NA
MSTRG.6404.2	evm.model.contig_68.39	Q14246	AGRE1_HUMAN	Adhesion G protein-coupled receptor E1	NA
MSTRG.6405.1	evm.model.contig_68.38	Q61805	LBP_MOUSE	Lipopolysaccharide-binding protein	Differential Expression
MSTRG.6405.1	evm.model.contig_68.39	Q14246	AGRE1_HUMAN	Adhesion G protein-coupled receptor E1	Differential Expression
MSTRG.6405.1	evm.model.contig_68.40	Q61555	FBN2_MOUSE	Fibrillin-2	Differential Expression
MSTRG.6405.2	evm.model.contig_68.38	Q61805	LBP_MOUSE	Lipopolysaccharide-binding protein	NA
MSTRG.6405.2	evm.model.contig_68.39	Q14246	AGRE1_HUMAN	Adhesion G protein-coupled receptor E1	NA
MSTRG.6405.2	evm.model.contig_68.40	Q61555	FBN2_MOUSE	Fibrillin-2	NA
MSTRG.6380.3	evm.model.contig_68.9	NA	NA	NA	NA
MSTRG.6380.3	evm.model.contig_68.10	Q52KG5	KI26A_MOUSE	Kinesin-like protein KIF26A	NA
MSTRG.6380.2	evm.model.contig_68.9	NA	NA	NA	Differential Expression
MSTRG.6380.2	evm.model.contig_68.10	Q52KG5	KI26A_MOUSE	Kinesin-like protein KIF26A	Differential Expression
MSTRG.6380.6	evm.model.contig_68.9	NA	NA	NA	Differential Expression
MSTRG.6380.6	evm.model.contig_68.10	Q52KG5	KI26A_MOUSE	Kinesin-like protein KIF26A	Differential Expression
MSTRG.6463.1	evm.model.contig_690.1	NA	NA	NA	NA
MSTRG.6495.1	evm.model.contig_698.14	Q4PS77	MTG1_BOVIN	Mitochondrial ribosome-associated GTPase 1	NA
MSTRG.6495.1	evm.model.contig_698.15	Q32LP2	RADI_BOVIN	Radixin	NA
MSTRG.6495.1	evm.model.contig_698.16	NA	NA	NA	NA
MSTRG.6569.1	evm.model.contig_698.107	O88870	BEST1_MOUSE	Bestrophin-1	NA
MSTRG.6569.1	evm.model.contig_698.108	NA	NA	NA	NA
MSTRG.6569.1	evm.model.contig_698.109	NA	NA	NA	NA
MSTRG.6560.1	evm.model.contig_698.97	Q92614	MY18A_HUMAN	Unconventional myosin-XVIIIa	NA
MSTRG.6560.1	evm.model.contig_698.98	D3ZFD0	MY18A_RAT	Unconventional myosin-XVIIIa	NA
MSTRG.6560.1	evm.model.contig_698.99	B4GXC2	DCLK_DROPE	Serine/threonine-protein kinase GL21140	NA
MSTRG.6560.1	evm.model.contig_698.100	O15440	MRP5_HUMAN	Multidrug resistance-associated protein 5	NA
MSTRG.6566.1	evm.model.contig_698.105	Q8QFX1	RIMB2_CHICK	RIMS-binding protein 2	NA
MSTRG.6566.1	evm.model.contig_698.106	P06801	MAOX_MOUSE	NADP-dependent malic enzyme	NA
MSTRG.6636.1	evm.model.contig_707.36	P35606	COPB2_HUMAN	Coatomer subunit beta'	Differential Expression
MSTRG.6636.1	evm.model.contig_707.37	P25228	RAB3_DROME	Ras-related protein Rab-3	Differential Expression
MSTRG.6636.1	evm.model.contig_707.38	NA	NA	NA	Differential Expression
MSTRG.6636.1	evm.model.contig_707.39	NA	NA	NA	Differential Expression
MSTRG.6636.1	evm.model.contig_707.40	Q91YE8	SYNP2_MOUSE	Synaptopodin-2	Differential Expression
MSTRG.6636.1	evm.model.contig_707.41	O09061	PSB1_MOUSE	Proteasome subunit beta type-1	Differential Expression
MSTRG.6636.1	evm.model.contig_707.42	Q05192	FTF1B_DROME	Nuclear hormone receptor FTZ-F1 beta	Differential Expression
MSTRG.6642.1	evm.model.contig_707.47	Q9BYK8	HELZ2_HUMAN	Helicase with zinc finger domain 2	Differential Expression
MSTRG.6642.1	evm.model.contig_707.48	P29294	MYLK_RABIT	Myosin light chain kinase, smooth muscle	Differential Expression
MSTRG.6642.1	evm.model.contig_707.49	Q868T3	CCAPR_DROME	Cardioacceleratory peptide receptor	Differential Expression
MSTRG.6642.2	evm.model.contig_707.47	Q9BYK8	HELZ2_HUMAN	Helicase with zinc finger domain 2	NA
MSTRG.6642.2	evm.model.contig_707.48	P29294	MYLK_RABIT	Myosin light chain kinase, smooth muscle	NA
MSTRG.6642.2	evm.model.contig_707.49	Q868T3	CCAPR_DROME	Cardioacceleratory peptide receptor	NA
MSTRG.6616.1	evm.model.contig_707.19	Q9NYI0	PSD3_HUMAN	PH and SEC7 domain-containing protein 3	NA
MSTRG.6616.1	evm.model.contig_707.20	Q8BWU8	AT2L1_MOUSE	Ethanolamine-phosphate phospho-lyase	NA
MSTRG.6616.1	evm.model.contig_707.21	Q922V4	PLRG1_MOUSE	Pleiotropic regulator 1	NA
MSTRG.6616.1	evm.model.contig_707.22	NA	NA	NA	NA
MSTRG.6616.1	evm.model.contig_707.23	NA	NA	NA	NA
MSTRG.6661.1	evm.model.contig_708.7	Q2KJI2	STT3A_BOVIN	Dolichyl-diphosphooligosaccharide--protein glycosyltransferase subunit STT3A	NA
MSTRG.6661.1	evm.model.contig_708.8	Q8C627	F221B_MOUSE	Protein FAM221B	NA
MSTRG.6661.1	evm.model.contig_708.9	NA	NA	NA	NA
MSTRG.6661.2	evm.model.contig_708.7	Q2KJI2	STT3A_BOVIN	Dolichyl-diphosphooligosaccharide--protein glycosyltransferase subunit STT3A	NA
MSTRG.6661.2	evm.model.contig_708.8	Q8C627	F221B_MOUSE	Protein FAM221B	NA
MSTRG.6661.2	evm.model.contig_708.9	NA	NA	NA	NA
MSTRG.6805.1	evm.model.contig_717.5	P55008	AIF1_HUMAN	Allograft inflammatory factor 1	NA
MSTRG.6805.1	evm.model.contig_717.6	P05945	MLE_TODPA	Myosin catalytic light chain LC-1, mantle muscle	NA
MSTRG.6805.3	evm.model.contig_717.5	P55008	AIF1_HUMAN	Allograft inflammatory factor 1	NA
MSTRG.6805.3	evm.model.contig_717.6	P05945	MLE_TODPA	Myosin catalytic light chain LC-1, mantle muscle	NA
MSTRG.6834.1	evm.model.contig_731.3	NA	NA	NA	NA
MSTRG.6834.1	evm.model.contig_731.4	NA	NA	NA	NA
MSTRG.6834.1	evm.model.contig_731.5	NA	NA	NA	NA
MSTRG.6946.1	evm.model.contig_74.77	Q9D5R3	CEP83_MOUSE	Centrosomal protein of 83 kDa	NA
MSTRG.6946.1	evm.model.contig_74.78	P19484	TFEB_HUMAN	Transcription factor EB	NA
MSTRG.6946.1	evm.model.contig_74.79	O35344	IMA4_MOUSE	Importin subunit alpha-4	NA
MSTRG.6946.1	evm.model.contig_74.80	H2KYS8	CPNA1_CAEEL	Copine family protein 1	NA
MSTRG.6946.2	evm.model.contig_74.77	Q9D5R3	CEP83_MOUSE	Centrosomal protein of 83 kDa	NA
MSTRG.6946.2	evm.model.contig_74.78	P19484	TFEB_HUMAN	Transcription factor EB	NA
MSTRG.6946.2	evm.model.contig_74.79	O35344	IMA4_MOUSE	Importin subunit alpha-4	NA
MSTRG.6946.2	evm.model.contig_74.80	H2KYS8	CPNA1_CAEEL	Copine family protein 1	NA
MSTRG.6936.1	evm.model.contig_74.67	D3ZVK1	MCM8_RAT	DNA helicase MCM8	NA
MSTRG.6936.1	evm.model.contig_74.68	Q3TFK5	GPTC4_MOUSE	G patch domain-containing protein 4	NA
MSTRG.6936.1	evm.model.contig_74.69	Q7L523	RRAGA_HUMAN	Ras-related GTP-binding protein A	NA
MSTRG.6936.1	evm.model.contig_74.70	D3Z7P3	GLSK_MOUSE	Glutaminase kidney isoform, mitochondrial	NA
MSTRG.6936.1	evm.model.contig_74.71	Q9BGQ3	SEPT5_MACFA	Septin-5	NA
MSTRG.7070.1	evm.model.contig_760.6	P0C5Y8	ALS2_RAT	Alsin	NA
MSTRG.7070.1	evm.model.contig_760.7	P0C5Y8	ALS2_RAT	Alsin	NA
MSTRG.7070.1	evm.model.contig_760.8	Q5RDW1	MTG2_PONAB	Mitochondrial ribosome-associated GTPase 2	NA
MSTRG.7070.1	evm.model.contig_760.9	Q568Z9	PHYIP_RAT	Phytanoyl-CoA hydroxylase-interacting protein	NA
MSTRG.7070.1	evm.model.contig_760.10	Q9DEY9	BLM_XENLA	Bloom syndrome protein homolog	NA
MSTRG.7070.1	evm.model.contig_760.11	Q9DEY9	BLM_XENLA	Bloom syndrome protein homolog	NA
MSTRG.7070.1	evm.model.contig_760.12	NA	NA	NA	NA
MSTRG.7070.1	evm.model.contig_760.13	Q96BN2	TADA1_HUMAN	Transcriptional adapter 1	NA
MSTRG.7084.1	evm.model.contig_764.1	NA	NA	NA	NA
MSTRG.7084.1	evm.model.contig_764.2	O70277	TRIM3_RAT	Tripartite motif-containing protein 3	NA
MSTRG.7176.1	evm.model.contig_774.7	Q3TX08	TRM1_MOUSE	tRNA (guanine(26)-N(2))-dimethyltransferase	NA
MSTRG.7176.1	evm.model.contig_774.8	NA	NA	NA	NA
MSTRG.7176.1	evm.model.contig_774.9	NA	NA	NA	NA
MSTRG.7231.3	evm.model.contig_780.15	Q6GQD0	NBP1B_XENLA	Nuclear cap-binding protein subunit 1-B	NA
MSTRG.7231.3	evm.model.contig_780.16	NA	NA	NA	NA
MSTRG.7231.3	evm.model.contig_780.17	NA	NA	NA	NA
MSTRG.7231.1	evm.model.contig_780.15	Q6GQD0	NBP1B_XENLA	Nuclear cap-binding protein subunit 1-B	Differential Expression
MSTRG.7231.1	evm.model.contig_780.16	NA	NA	NA	Differential Expression
MSTRG.7231.1	evm.model.contig_780.17	NA	NA	NA	Differential Expression
MSTRG.7231.4	evm.model.contig_780.15	Q6GQD0	NBP1B_XENLA	Nuclear cap-binding protein subunit 1-B	NA
MSTRG.7231.4	evm.model.contig_780.16	NA	NA	NA	NA
MSTRG.7231.4	evm.model.contig_780.17	NA	NA	NA	NA
MSTRG.7235.1	evm.model.contig_780.18	NA	NA	NA	NA
MSTRG.7252.7	evm.model.contig_783.12	P18433	PTPRA_HUMAN	Receptor-type tyrosine-protein phosphatase alpha	Differential Expression
MSTRG.7252.7	evm.model.contig_783.13	Q9I927	FUCL5_ANGJA	Fucolectin-5	Differential Expression
MSTRG.7278.1	evm.model.contig_786.11	P15103	GLNA_BOVIN	Glutamine synthetase	NA
MSTRG.7278.1	evm.model.contig_786.12	Q96DP5	FMT_HUMAN	Methionyl-tRNA formyltransferase, mitochondrial	NA
MSTRG.7278.1	evm.model.contig_786.13	NA	NA	NA	NA
MSTRG.7278.1	evm.model.contig_786.14	P54001	P4HA1_RAT	Prolyl 4-hydroxylase subunit alpha-1	NA
MSTRG.7447.2	evm.model.contig_849.2	Q5VST9	OBSCN_HUMAN	Obscurin	NA
MSTRG.7447.2	evm.model.contig_849.3	NA	NA	NA	NA
MSTRG.7447.2	evm.model.contig_849.4	NA	NA	NA	NA
MSTRG.7453.1	evm.model.contig_858.1	NA	NA	NA	NA
MSTRG.7480.1	evm.model.contig_859.17	Q6DN90	IQEC1_HUMAN	IQ motif and SEC7 domain-containing protein 1	NA
MSTRG.7480.1	evm.model.contig_859.18	Q9PW71	DUS4_CHICK	Dual specificity protein phosphatase 4	NA
MSTRG.7480.1	evm.model.contig_859.19	NA	NA	NA	NA
MSTRG.7480.1	evm.model.contig_859.20	NA	NA	NA	NA
MSTRG.7480.1	evm.model.contig_859.21	NA	NA	NA	NA
MSTRG.7480.1	evm.model.contig_859.22	Q6NRC9	LRCC1_XENLA	Leucine-rich repeat and coiled-coil domain-containing protein 1	NA
MSTRG.7511.2	evm.model.contig_866.1	O95236	APOL3_HUMAN	Apolipoprotein L3	NA
MSTRG.7511.2	evm.model.contig_866.2	O95236	APOL3_HUMAN	Apolipoprotein L3	NA
MSTRG.7511.2	evm.model.contig_866.3	Q91VA6	PDIP2_MOUSE	Polymerase delta-interacting protein 2	NA
MSTRG.7511.2	evm.model.contig_866.4	Q969V5	MUL1_HUMAN	Mitochondrial ubiquitin ligase activator of NFKB 1	NA
MSTRG.7511.1	evm.model.contig_866.1	O95236	APOL3_HUMAN	Apolipoprotein L3	NA
MSTRG.7511.1	evm.model.contig_866.2	O95236	APOL3_HUMAN	Apolipoprotein L3	NA
MSTRG.7511.1	evm.model.contig_866.3	Q91VA6	PDIP2_MOUSE	Polymerase delta-interacting protein 2	NA
MSTRG.7511.1	evm.model.contig_866.4	Q969V5	MUL1_HUMAN	Mitochondrial ubiquitin ligase activator of NFKB 1	NA
MSTRG.7511.3	evm.model.contig_866.1	O95236	APOL3_HUMAN	Apolipoprotein L3	NA
MSTRG.7511.3	evm.model.contig_866.2	O95236	APOL3_HUMAN	Apolipoprotein L3	NA
MSTRG.7511.3	evm.model.contig_866.3	Q91VA6	PDIP2_MOUSE	Polymerase delta-interacting protein 2	NA
MSTRG.7511.3	evm.model.contig_866.4	Q969V5	MUL1_HUMAN	Mitochondrial ubiquitin ligase activator of NFKB 1	NA
MSTRG.7530.18	evm.model.contig_902.3	NA	NA	NA	NA
MSTRG.7530.18	evm.model.contig_902.4	NA	NA	NA	NA
MSTRG.7568.1	evm.model.contig_93.28	Q8C811	S35E2_MOUSE	Solute carrier family 35 member E2A	NA
MSTRG.7568.1	evm.model.contig_93.29	P28227	MAOX_ANAPL	NADP-dependent malic enzyme	NA
MSTRG.7568.1	evm.model.contig_93.30	A2ARS0	ANR63_MOUSE	Ankyrin repeat domain-containing protein 63	NA
MSTRG.7568.1	evm.model.contig_93.31	O19137	CPSF4_BOVIN	Cleavage and polyadenylation specificity factor subunit 4	NA
MSTRG.7568.2	evm.model.contig_93.28	Q8C811	S35E2_MOUSE	Solute carrier family 35 member E2A	NA
MSTRG.7568.2	evm.model.contig_93.29	P28227	MAOX_ANAPL	NADP-dependent malic enzyme	NA
MSTRG.7568.2	evm.model.contig_93.30	A2ARS0	ANR63_MOUSE	Ankyrin repeat domain-containing protein 63	NA
MSTRG.7568.2	evm.model.contig_93.31	O19137	CPSF4_BOVIN	Cleavage and polyadenylation specificity factor subunit 4	NA
MSTRG.7783.1	evm.model.scaffold_10.79	O94812	BAIP3_HUMAN	BAI1-associated protein 3	NA
MSTRG.7783.1	evm.model.scaffold_10.80	NA	NA	NA	NA
MSTRG.7783.1	evm.model.scaffold_10.81	Q767L8	MDC1_PIG	Mediator of DNA damage checkpoint protein 1	NA
MSTRG.7718.1	evm.model.scaffold_10.10	Q9DBU0	TM9S1_MOUSE	Transmembrane 9 superfamily member 1	NA
MSTRG.7718.1	evm.model.scaffold_10.11	NA	NA	NA	NA
MSTRG.7718.1	evm.model.scaffold_10.12	NA	NA	NA	NA
MSTRG.7718.1	evm.model.scaffold_10.13	NA	NA	NA	NA
MSTRG.7718.1	evm.model.scaffold_10.14	Q32KL2	PSB5_BOVIN	Proteasome subunit beta type-5	NA
MSTRG.7718.1	evm.model.scaffold_10.15	Q9UDY4	DNJB4_HUMAN	DnaJ homolog subfamily B member 4	NA
MSTRG.7718.1	evm.model.scaffold_10.16	Q6DE87	CHK1_XENLA	Serine/threonine-protein kinase Chk1	NA
MSTRG.7730.1	evm.model.scaffold_10.24	Q3TH73	TTYH2_MOUSE	Protein tweety homolog 2	NA
MSTRG.7730.1	evm.model.scaffold_10.25	Q76LL6	FHOD3_MOUSE	FH1/FH2 domain-containing protein 3	NA
MSTRG.7730.1	evm.model.scaffold_10.26	NA	NA	NA	NA
MSTRG.7730.1	evm.model.scaffold_10.27	Q2V2M9	FHOD3_HUMAN	FH1/FH2 domain-containing protein 3	NA
MSTRG.7895.1	evm.model.scaffold_104.1	NA	NA	NA	NA
MSTRG.7895.1	evm.model.scaffold_104.2	Q3TZZ7	ESYT2_MOUSE	Extended synaptotagmin-2	NA
MSTRG.8054.1	evm.model.scaffold_104.184	NA	NA	NA	Differential Expression
MSTRG.8186.1	evm.model.scaffold_104.332	O18373	SPS1_DROME	Inactive selenide, water dikinase-like protein	NA
MSTRG.8186.1	evm.model.scaffold_104.333	NA	NA	NA	NA
MSTRG.8186.1	evm.model.scaffold_104.334	Q6IFT4	RHG20_MOUSE	Rho GTPase-activating protein 20	NA
MSTRG.8234.1	evm.model.scaffold_104.384	P57102	HAND2_DANRE	Heart- and neural crest derivatives-expressed protein 2	NA
MSTRG.8234.1	evm.model.scaffold_104.385	Q9P2W1	HOP2_HUMAN	Homologous-pairing protein 2 homolog	NA
MSTRG.8234.1	evm.model.scaffold_104.386	Q9H3P7	GCP60_HUMAN	Golgi resident protein GCP60	NA
MSTRG.8259.1	evm.model.scaffold_104.415	Q920Q4	VPS16_MOUSE	Vacuolar protein sorting-associated protein 16 homolog	NA
MSTRG.8259.1	evm.model.scaffold_104.416	Q9VHN6	RM19_DROME	39S ribosomal protein L19, mitochondrial	NA
MSTRG.8259.2	evm.model.scaffold_104.415	Q920Q4	VPS16_MOUSE	Vacuolar protein sorting-associated protein 16 homolog	NA
MSTRG.8259.2	evm.model.scaffold_104.416	Q9VHN6	RM19_DROME	39S ribosomal protein L19, mitochondrial	NA
MSTRG.8259.3	evm.model.scaffold_104.415	Q920Q4	VPS16_MOUSE	Vacuolar protein sorting-associated protein 16 homolog	NA
MSTRG.8259.3	evm.model.scaffold_104.416	Q9VHN6	RM19_DROME	39S ribosomal protein L19, mitochondrial	NA
MSTRG.8331.1	evm.model.scaffold_104.480	A7SA47	EIF3H_NEMVE	Eukaryotic translation initiation factor 3 subunit H	NA
MSTRG.8331.1	evm.model.scaffold_104.481	Q61187	TS101_MOUSE	Tumor susceptibility gene 101 protein	NA
MSTRG.8331.1	evm.model.scaffold_104.482	Q7ZY47	DDX42_XENLA	ATP-dependent RNA helicase DDX42	NA
MSTRG.8331.1	evm.model.scaffold_104.483	Q5F485	DDX42_CHICK	ATP-dependent RNA helicase DDX42	NA
MSTRG.8331.1	evm.model.scaffold_104.484	NA	NA	NA	NA
MSTRG.8331.2	evm.model.scaffold_104.480	A7SA47	EIF3H_NEMVE	Eukaryotic translation initiation factor 3 subunit H	NA
MSTRG.8331.2	evm.model.scaffold_104.481	Q61187	TS101_MOUSE	Tumor susceptibility gene 101 protein	NA
MSTRG.8331.2	evm.model.scaffold_104.482	Q7ZY47	DDX42_XENLA	ATP-dependent RNA helicase DDX42	NA
MSTRG.8331.2	evm.model.scaffold_104.483	Q5F485	DDX42_CHICK	ATP-dependent RNA helicase DDX42	NA
MSTRG.8331.2	evm.model.scaffold_104.484	NA	NA	NA	NA
MSTRG.8401.2	evm.model.scaffold_104.545	O54694	SPTC2_CRIGR	Serine palmitoyltransferase 2	NA
MSTRG.8401.2	evm.model.scaffold_104.546	Q03275	PO24_POPJA	Retrovirus-related Pol polyprotein from type-1 retrotransposable element R2 (Fragment)	NA
MSTRG.8401.2	evm.model.scaffold_104.547	Q90964	FOXG1_CHICK	Forkhead box protein G1	NA
MSTRG.8401.2	evm.model.scaffold_104.548	NA	NA	NA	NA
MSTRG.8401.2	evm.model.scaffold_104.549	Q9H8G2	CAAP1_HUMAN	Caspase activity and apoptosis inhibitor 1	NA
MSTRG.8401.2	evm.model.scaffold_104.550	B2GUY1	PLK4_RAT	Serine/threonine-protein kinase PLK4	NA
MSTRG.7951.1	evm.model.scaffold_104.66	NA	NA	NA	Differential Expression
MSTRG.7951.1	evm.model.scaffold_104.67	Q08174	PCDH1_HUMAN	Protocadherin-1	Differential Expression
MSTRG.7951.1	evm.model.scaffold_104.68	Q0V8C2	EXOC3_BOVIN	Exocyst complex component 3	Differential Expression
MSTRG.7951.1	evm.model.scaffold_104.69	Q5D013	EFMT2_DANRE	EEF1A lysine methyltransferase 2	Differential Expression
MSTRG.7951.1	evm.model.scaffold_104.70	P81068	IRX1_MOUSE	Iroquois-class homeodomain protein IRX-1	Differential Expression
MSTRG.8111.1	evm.model.scaffold_104.243	Q58F21	BRDT_HUMAN	Bromodomain testis-specific protein	NA
MSTRG.8111.1	evm.model.scaffold_104.244	Q9ET66	PI16_MOUSE	Peptidase inhibitor 16	NA
MSTRG.8111.1	evm.model.scaffold_104.245	Q91YT2	RN185_MOUSE	E3 ubiquitin-protein ligase RNF185	NA
MSTRG.8111.1	evm.model.scaffold_104.246	A3KPA3	NAA60_DANRE	N-alpha-acetyltransferase 60	NA
MSTRG.8111.3	evm.model.scaffold_104.243	Q58F21	BRDT_HUMAN	Bromodomain testis-specific protein	NA
MSTRG.8111.3	evm.model.scaffold_104.244	Q9ET66	PI16_MOUSE	Peptidase inhibitor 16	NA
MSTRG.8111.3	evm.model.scaffold_104.245	Q91YT2	RN185_MOUSE	E3 ubiquitin-protein ligase RNF185	NA
MSTRG.8111.3	evm.model.scaffold_104.246	A3KPA3	NAA60_DANRE	N-alpha-acetyltransferase 60	NA
MSTRG.8250.2	evm.model.scaffold_104.393	NA	NA	NA	Differential Expression
MSTRG.8250.2	evm.model.scaffold_104.394	NA	NA	NA	Differential Expression
MSTRG.8285.1	evm.model.scaffold_104.435	P49791	NU153_RAT	Nuclear pore complex protein Nup153	NA
MSTRG.8285.1	evm.model.scaffold_104.436	NA	NA	NA	NA
MSTRG.8285.1	evm.model.scaffold_104.437	Q9D1C9	RRP7A_MOUSE	Ribosomal RNA-processing protein 7 homolog A	NA
MSTRG.8285.1	evm.model.scaffold_104.438	Q90X38	GPKOW_DANRE	G-patch domain and KOW motifs-containing protein	NA
MSTRG.8285.1	evm.model.scaffold_104.439	Q3UHH8	GXLT1_MOUSE	Glucoside xylosyltransferase 1	NA
MSTRG.8285.1	evm.model.scaffold_104.440	P92177	1433E_DROME	14-3-3 protein epsilon	NA
MSTRG.8285.1	evm.model.scaffold_104.441	Q7YR70	AAMP_CANLF	Angio-associated migratory cell protein	NA
MSTRG.8285.1	evm.model.scaffold_104.442	Q25532	VATG_MANSE	V-type proton ATPase subunit G	NA
MSTRG.8562.1	evm.model.scaffold_114.53	Q6NRS2	S66A2_XENLA	Solute carrier family 66 member 2	NA
MSTRG.8562.1	evm.model.scaffold_114.54	NA	NA	NA	NA
MSTRG.8562.1	evm.model.scaffold_114.55	NA	NA	NA	NA
MSTRG.8562.1	evm.model.scaffold_114.56	Q0IIH7	ST14_BOVIN	Suppressor of tumorigenicity 14 protein homolog	NA
MSTRG.8564.1	evm.model.scaffold_114.58	NA	NA	NA	NA
MSTRG.8604.2	evm.model.scaffold_147.4	Q9UA35	S28A3_EPTST	Solute carrier family 28 member 3	NA
MSTRG.8604.2	evm.model.scaffold_147.5	P02597	CALMS_CHICK	Calmodulin, striated muscle	NA
MSTRG.8604.2	evm.model.scaffold_147.6	Q9BXW7	HDHD5_HUMAN	Haloacid dehalogenase-like hydrolase domain-containing 5	NA
MSTRG.8604.2	evm.model.scaffold_147.7	NA	NA	NA	NA
MSTRG.8604.2	evm.model.scaffold_147.8	NA	NA	NA	NA
MSTRG.8604.2	evm.model.scaffold_147.9	NA	NA	NA	NA
MSTRG.8604.3	evm.model.scaffold_147.4	Q9UA35	S28A3_EPTST	Solute carrier family 28 member 3	NA
MSTRG.8604.3	evm.model.scaffold_147.5	P02597	CALMS_CHICK	Calmodulin, striated muscle	NA
MSTRG.8604.3	evm.model.scaffold_147.6	Q9BXW7	HDHD5_HUMAN	Haloacid dehalogenase-like hydrolase domain-containing 5	NA
MSTRG.8604.3	evm.model.scaffold_147.7	NA	NA	NA	NA
MSTRG.8604.3	evm.model.scaffold_147.8	NA	NA	NA	NA
MSTRG.8604.3	evm.model.scaffold_147.9	NA	NA	NA	NA
MSTRG.8710.1	evm.model.scaffold_147.130	B5DK35	DCLK_DROPS	Serine/threonine-protein kinase GA29083	NA
MSTRG.8710.1	evm.model.scaffold_147.131	Q9EPZ7	SO1C1_RAT	Solute carrier organic anion transporter family member 1C1	NA
MSTRG.8710.1	evm.model.scaffold_147.132	NA	NA	NA	NA
MSTRG.8710.1	evm.model.scaffold_147.133	O44252	ROST_DROME	Protein rolling stone	NA
MSTRG.8710.3	evm.model.scaffold_147.130	B5DK35	DCLK_DROPS	Serine/threonine-protein kinase GA29083	NA
MSTRG.8710.3	evm.model.scaffold_147.131	Q9EPZ7	SO1C1_RAT	Solute carrier organic anion transporter family member 1C1	NA
MSTRG.8710.3	evm.model.scaffold_147.132	NA	NA	NA	NA
MSTRG.8710.3	evm.model.scaffold_147.133	O44252	ROST_DROME	Protein rolling stone	NA
MSTRG.8727.1	evm.model.scaffold_147.151	Q8TEQ8	PIGO_HUMAN	GPI ethanolamine phosphate transferase 3	NA
MSTRG.8727.1	evm.model.scaffold_147.152	P51659	DHB4_HUMAN	Peroxisomal multifunctional enzyme type 2	NA
MSTRG.8727.1	evm.model.scaffold_147.153	Q1H9T6	TZAP_MOUSE	Telomere zinc finger-associated protein	NA
MSTRG.8768.1	evm.model.scaffold_147.199	Q5VYS8	TUT7_HUMAN	Terminal uridylyltransferase 7	NA
MSTRG.8768.1	evm.model.scaffold_147.200	Q9BZ95	NSD3_HUMAN	Histone-lysine N-methyltransferase NSD3	NA
MSTRG.8768.1	evm.model.scaffold_147.201	Q96L73	NSD1_HUMAN	Histone-lysine N-methyltransferase, H3 lysine-36 and H4 lysine-20 specific	NA
MSTRG.8768.1	evm.model.scaffold_147.202	O96028	NSD2_HUMAN	Histone-lysine N-methyltransferase NSD2	NA
MSTRG.8768.1	evm.model.scaffold_147.203	NA	NA	NA	NA
MSTRG.8768.1	evm.model.scaffold_147.204	NA	NA	NA	NA
MSTRG.8768.1	evm.model.scaffold_147.205	NA	NA	NA	NA
MSTRG.8942.1	evm.model.scaffold_147.398	O14980	XPO1_HUMAN	Exportin-1	NA
MSTRG.8942.1	evm.model.scaffold_147.399	Q5BJP3	UFM1_RAT	Ubiquitin-fold modifier 1	NA
MSTRG.8942.1	evm.model.scaffold_147.400	NA	NA	NA	NA
MSTRG.8942.1	evm.model.scaffold_147.401	O76094	SRP72_HUMAN	Signal recognition particle subunit SRP72	NA
MSTRG.9075.1	evm.model.scaffold_147.548	Q8C753	K0556_MOUSE	Protein KIAA0556	NA
MSTRG.9075.1	evm.model.scaffold_147.549	NA	NA	NA	NA
MSTRG.9075.1	evm.model.scaffold_147.550	Q8BMI3	GGA3_MOUSE	ADP-ribosylation factor-binding protein GGA3	NA
MSTRG.9108.5	evm.model.scaffold_147.598	Q8NCG7	DGLB_HUMAN	Sn1-specific diacylglycerol lipase beta	NA
MSTRG.9108.5	evm.model.scaffold_147.599	Q8TC29	ENKUR_HUMAN	Enkurin	NA
MSTRG.9108.5	evm.model.scaffold_147.600	NA	NA	NA	NA
MSTRG.9108.5	evm.model.scaffold_147.601	P22105	TENX_HUMAN	Tenascin-X	NA
MSTRG.9108.5	evm.model.scaffold_147.602	Q921N8	GPS2_MOUSE	G protein pathway suppressor 2	NA
MSTRG.9108.3	evm.model.scaffold_147.598	Q8NCG7	DGLB_HUMAN	Sn1-specific diacylglycerol lipase beta	NA
MSTRG.9108.3	evm.model.scaffold_147.599	Q8TC29	ENKUR_HUMAN	Enkurin	NA
MSTRG.9108.3	evm.model.scaffold_147.600	NA	NA	NA	NA
MSTRG.9108.3	evm.model.scaffold_147.601	P22105	TENX_HUMAN	Tenascin-X	NA
MSTRG.9108.3	evm.model.scaffold_147.602	Q921N8	GPS2_MOUSE	G protein pathway suppressor 2	NA
MSTRG.8805.2	evm.model.scaffold_147.251	Q9NVI1	FANCI_HUMAN	Fanconi anemia group I protein	NA
MSTRG.8805.2	evm.model.scaffold_147.252	Q8IWU5	SULF2_HUMAN	Extracellular sulfatase Sulf-2	NA
MSTRG.8805.4	evm.model.scaffold_147.251	Q9NVI1	FANCI_HUMAN	Fanconi anemia group I protein	NA
MSTRG.8805.4	evm.model.scaffold_147.252	Q8IWU5	SULF2_HUMAN	Extracellular sulfatase Sulf-2	NA
MSTRG.8805.3	evm.model.scaffold_147.251	Q9NVI1	FANCI_HUMAN	Fanconi anemia group I protein	NA
MSTRG.8805.3	evm.model.scaffold_147.252	Q8IWU5	SULF2_HUMAN	Extracellular sulfatase Sulf-2	NA
MSTRG.9039.21	evm.model.scaffold_147.513	Q5ZL23	AB1IP_CHICK	Amyloid beta A4 precursor protein-binding family B member 1-interacting protein	NA
MSTRG.9127.6	evm.model.scaffold_147.612	Q157S1	CRTC1_RAT	CREB-regulated transcription coactivator 1	NA
MSTRG.9127.6	evm.model.scaffold_147.613	Q9YHT2	SDHB_CHICK	Succinate dehydrogenase [ubiquinone] iron-sulfur subunit, mitochondrial	NA
MSTRG.9201.3	evm.model.scaffold_147.690	Q13231	CHIT1_HUMAN	Chitotriosidase-1	NA
MSTRG.9201.3	evm.model.scaffold_147.691	Q08832	GBRB3_DROME	Gamma-aminobutyric acid receptor subunit beta-like	NA
MSTRG.9201.3	evm.model.scaffold_147.692	B0S5Y3	S5A3A_DANRE	Solute carrier family 52, riboflavin transporter, member 3-A	NA
MSTRG.9201.3	evm.model.scaffold_147.693	NA	NA	NA	NA
MSTRG.9201.3	evm.model.scaffold_147.694	Q6GV29	B3GNL_RAT	UDP-GlcNAc:betaGal beta-1,3-N-acetylglucosaminyltransferase-like protein 1	NA
MSTRG.9201.4	evm.model.scaffold_147.690	Q13231	CHIT1_HUMAN	Chitotriosidase-1	NA
MSTRG.9201.4	evm.model.scaffold_147.691	Q08832	GBRB3_DROME	Gamma-aminobutyric acid receptor subunit beta-like	NA
MSTRG.9201.4	evm.model.scaffold_147.692	B0S5Y3	S5A3A_DANRE	Solute carrier family 52, riboflavin transporter, member 3-A	NA
MSTRG.9201.4	evm.model.scaffold_147.693	NA	NA	NA	NA
MSTRG.9201.4	evm.model.scaffold_147.694	Q6GV29	B3GNL_RAT	UDP-GlcNAc:betaGal beta-1,3-N-acetylglucosaminyltransferase-like protein 1	NA
MSTRG.9201.9	evm.model.scaffold_147.690	Q13231	CHIT1_HUMAN	Chitotriosidase-1	NA
MSTRG.9201.9	evm.model.scaffold_147.691	Q08832	GBRB3_DROME	Gamma-aminobutyric acid receptor subunit beta-like	NA
MSTRG.9201.9	evm.model.scaffold_147.692	B0S5Y3	S5A3A_DANRE	Solute carrier family 52, riboflavin transporter, member 3-A	NA
MSTRG.9201.9	evm.model.scaffold_147.693	NA	NA	NA	NA
MSTRG.9201.9	evm.model.scaffold_147.694	Q6GV29	B3GNL_RAT	UDP-GlcNAc:betaGal beta-1,3-N-acetylglucosaminyltransferase-like protein 1	NA
MSTRG.9262.15	evm.model.scaffold_15.1	NA	NA	NA	Differential Expression
MSTRG.9279.1	evm.model.scaffold_15.13	NA	NA	NA	NA
MSTRG.9279.1	evm.model.scaffold_15.14	NA	NA	NA	NA
MSTRG.9408.1	evm.model.scaffold_249.116	Q68FR2	BIN2_RAT	Bridging integrator 2	Differential Expression
MSTRG.9436.3	evm.model.scaffold_249.146	Q50D79	UNC4_DANRE	Homeobox protein unc-4 homolog	NA
MSTRG.9501.1	evm.model.scaffold_249.219	Q9H2Y9	SO5A1_HUMAN	Solute carrier organic anion transporter family member 5A1	NA
MSTRG.9501.1	evm.model.scaffold_249.220	Q8K078	SO4A1_MOUSE	Solute carrier organic anion transporter family member 4A1	NA
MSTRG.9501.2	evm.model.scaffold_249.219	Q9H2Y9	SO5A1_HUMAN	Solute carrier organic anion transporter family member 5A1	NA
MSTRG.9501.2	evm.model.scaffold_249.220	Q8K078	SO4A1_MOUSE	Solute carrier organic anion transporter family member 4A1	NA
MSTRG.9501.3	evm.model.scaffold_249.219	Q9H2Y9	SO5A1_HUMAN	Solute carrier organic anion transporter family member 5A1	NA
MSTRG.9501.3	evm.model.scaffold_249.220	Q8K078	SO4A1_MOUSE	Solute carrier organic anion transporter family member 4A1	NA
MSTRG.9521.1	evm.model.scaffold_249.238	Q6ZSS7	MFSD6_HUMAN	Major facilitator superfamily domain-containing protein 6	NA
MSTRG.9521.1	evm.model.scaffold_249.239	Q8CBH5	MFSD6_MOUSE	Major facilitator superfamily domain-containing protein 6	NA
MSTRG.9521.1	evm.model.scaffold_249.240	Q8CBH5	MFSD6_MOUSE	Major facilitator superfamily domain-containing protein 6	NA
MSTRG.9521.1	evm.model.scaffold_249.241	A1A4J6	ATP9B_BOVIN	Probable phospholipid-transporting ATPase IIB	NA
MSTRG.9521.1	evm.model.scaffold_249.237	O55236	MCE1_MOUSE	mRNA-capping enzyme	NA
MSTRG.9551.2	evm.model.scaffold_249.279	NA	NA	NA	NA
MSTRG.9551.2	evm.model.scaffold_249.280	P83877	TXN4A_MOUSE	Thioredoxin-like protein 4A	NA
MSTRG.9551.2	evm.model.scaffold_249.281	Q7RTY7	OVCH1_HUMAN	Ovochymase-1	NA
MSTRG.9551.2	evm.model.scaffold_249.282	P83877	TXN4A_MOUSE	Thioredoxin-like protein 4A	NA
MSTRG.9551.2	evm.model.scaffold_249.283	NA	NA	NA	NA
MSTRG.9551.2	evm.model.scaffold_249.284	P20693	FCER2_MOUSE	Low affinity immunoglobulin epsilon Fc receptor	NA
MSTRG.9551.2	evm.model.scaffold_249.285	NA	NA	NA	NA
MSTRG.9582.5	evm.model.scaffold_249.320	Q9HCS7	SYF1_HUMAN	Pre-mRNA-splicing factor SYF1	NA
MSTRG.9582.5	evm.model.scaffold_249.321	Q25088	CLSS_HAEMA	Calsensin	NA
MSTRG.9582.5	evm.model.scaffold_249.322	Q91VX2	UBAP2_MOUSE	Ubiquitin-associated protein 2	NA
MSTRG.9671.1	evm.model.scaffold_249.422	Q2KHR2	RFX7_HUMAN	DNA-binding protein RFX7	NA
MSTRG.9671.1	evm.model.scaffold_249.423	Q6AZ28	PIAS2_RAT	E3 SUMO-protein ligase PIAS2	NA
MSTRG.9671.1	evm.model.scaffold_249.424	NA	NA	NA	NA
MSTRG.9671.1	evm.model.scaffold_249.425	Q9Z2D0	MTMR9_MOUSE	Myotubularin-related protein 9	NA
MSTRG.9671.1	evm.model.scaffold_249.426	Q9WV06	ANKR2_MOUSE	Ankyrin repeat domain-containing protein 2	NA
MSTRG.9671.1	evm.model.scaffold_249.427	NA	NA	NA	NA
MSTRG.9671.1	evm.model.scaffold_249.428	Q68FF9	S5A1_MOUSE	3-oxo-5-alpha-steroid 4-dehydrogenase 1	NA
MSTRG.9671.1	evm.model.scaffold_249.429	Q5R5X0	PININ_PONAB	Pinin	NA
MSTRG.9671.2	evm.model.scaffold_249.422	Q2KHR2	RFX7_HUMAN	DNA-binding protein RFX7	NA
MSTRG.9671.2	evm.model.scaffold_249.423	Q6AZ28	PIAS2_RAT	E3 SUMO-protein ligase PIAS2	NA
MSTRG.9671.2	evm.model.scaffold_249.424	NA	NA	NA	NA
MSTRG.9671.2	evm.model.scaffold_249.425	Q9Z2D0	MTMR9_MOUSE	Myotubularin-related protein 9	NA
MSTRG.9671.2	evm.model.scaffold_249.426	Q9WV06	ANKR2_MOUSE	Ankyrin repeat domain-containing protein 2	NA
MSTRG.9671.2	evm.model.scaffold_249.427	NA	NA	NA	NA
MSTRG.9671.2	evm.model.scaffold_249.428	Q68FF9	S5A1_MOUSE	3-oxo-5-alpha-steroid 4-dehydrogenase 1	NA
MSTRG.9671.2	evm.model.scaffold_249.429	Q5R5X0	PININ_PONAB	Pinin	NA
MSTRG.9947.1	evm.model.scaffold_249.698	Q15637	SF01_HUMAN	Splicing factor 1	NA
MSTRG.9947.1	evm.model.scaffold_249.699	Q0VC74	TMLH_BOVIN	Trimethyllysine dioxygenase, mitochondrial	NA
MSTRG.9947.1	evm.model.scaffold_249.700	Q2KID2	NTH_BOVIN	Endonuclease III-like protein 1	NA
MSTRG.9969.2	evm.model.scaffold_249.716	P58659	EVA1C_MOUSE	Protein eva-1 homolog C	NA
MSTRG.9969.2	evm.model.scaffold_249.717	Q9VLU6	SDHF4_DROME	Succinate dehydrogenase assembly factor 4, mitochondrial	NA
MSTRG.9969.1	evm.model.scaffold_249.716	P58659	EVA1C_MOUSE	Protein eva-1 homolog C	NA
MSTRG.9969.1	evm.model.scaffold_249.717	Q9VLU6	SDHF4_DROME	Succinate dehydrogenase assembly factor 4, mitochondrial	NA
MSTRG.9506.1	evm.model.scaffold_249.223	Q17RW2	COOA1_HUMAN	Collagen alpha-1(XXIV) chain	NA
MSTRG.9506.1	evm.model.scaffold_249.224	A8TX70	CO6A5_HUMAN	Collagen alpha-5(VI) chain	NA
MSTRG.9506.1	evm.model.scaffold_249.225	Q5VST9	OBSCN_HUMAN	Obscurin	NA
MSTRG.9621.3	evm.model.scaffold_249.372	Q61555	FBN2_MOUSE	Fibrillin-2	NA
MSTRG.9621.2	evm.model.scaffold_249.372	Q61555	FBN2_MOUSE	Fibrillin-2	NA
MSTRG.9793.1	evm.model.scaffold_249.554	P97947	NR0B2_RAT	Nuclear receptor subfamily 0 group B member 2	NA
MSTRG.9793.1	evm.model.scaffold_249.555	Q9BUI4	RPC3_HUMAN	DNA-directed RNA polymerase III subunit RPC3	NA
MSTRG.9793.1	evm.model.scaffold_249.557	O00418	EF2K_HUMAN	Eukaryotic elongation factor 2 kinase	NA
MSTRG.9793.1	evm.model.scaffold_249.556	NA	NA	NA	NA
MSTRG.9944.3	evm.model.scaffold_249.697	Q9BXW9	FACD2_HUMAN	Fanconi anemia group D2 protein	Differential Expression
MSTRG.9944.3	evm.model.scaffold_249.698	Q15637	SF01_HUMAN	Splicing factor 1	Differential Expression
MSTRG.9944.3	evm.model.scaffold_249.699	Q0VC74	TMLH_BOVIN	Trimethyllysine dioxygenase, mitochondrial	Differential Expression
MSTRG.10232.1	evm.model.scaffold_282.243	Q9Y2H6	FND3A_HUMAN	Fibronectin type-III domain-containing protein 3A	NA
MSTRG.10232.1	evm.model.scaffold_282.244	Q96FX2	DPH3_HUMAN	DPH3 homolog	NA
MSTRG.10232.1	evm.model.scaffold_282.245	F1M775	DIAP1_RAT	Protein diaphanous homolog 1	NA
MSTRG.10232.1	evm.model.scaffold_282.246	F1LVW7	DIAP3_RAT	Protein diaphanous homolog 3	NA
MSTRG.10142.3	evm.model.scaffold_282.150	O00339	MATN2_HUMAN	Matrilin-2	NA
MSTRG.10142.3	evm.model.scaffold_282.151	O00339	MATN2_HUMAN	Matrilin-2	NA
MSTRG.10142.3	evm.model.scaffold_282.152	NA	NA	NA	NA
MSTRG.10142.2	evm.model.scaffold_282.150	O00339	MATN2_HUMAN	Matrilin-2	NA
MSTRG.10142.2	evm.model.scaffold_282.151	O00339	MATN2_HUMAN	Matrilin-2	NA
MSTRG.10142.2	evm.model.scaffold_282.152	NA	NA	NA	NA
MSTRG.10142.4	evm.model.scaffold_282.150	O00339	MATN2_HUMAN	Matrilin-2	Differential Expression
MSTRG.10142.4	evm.model.scaffold_282.151	O00339	MATN2_HUMAN	Matrilin-2	Differential Expression
MSTRG.10142.4	evm.model.scaffold_282.152	NA	NA	NA	Differential Expression
MSTRG.10142.5	evm.model.scaffold_282.150	O00339	MATN2_HUMAN	Matrilin-2	NA
MSTRG.10142.5	evm.model.scaffold_282.151	O00339	MATN2_HUMAN	Matrilin-2	NA
MSTRG.10142.5	evm.model.scaffold_282.152	NA	NA	NA	NA
MSTRG.10142.8	evm.model.scaffold_282.150	O00339	MATN2_HUMAN	Matrilin-2	Differential Expression
MSTRG.10142.8	evm.model.scaffold_282.151	O00339	MATN2_HUMAN	Matrilin-2	Differential Expression
MSTRG.10142.8	evm.model.scaffold_282.152	NA	NA	NA	Differential Expression
MSTRG.10142.7	evm.model.scaffold_282.150	O00339	MATN2_HUMAN	Matrilin-2	NA
MSTRG.10142.7	evm.model.scaffold_282.151	O00339	MATN2_HUMAN	Matrilin-2	NA
MSTRG.10142.7	evm.model.scaffold_282.152	NA	NA	NA	NA
MSTRG.10142.12	evm.model.scaffold_282.150	O00339	MATN2_HUMAN	Matrilin-2	Differential Expression
MSTRG.10142.12	evm.model.scaffold_282.151	O00339	MATN2_HUMAN	Matrilin-2	Differential Expression
MSTRG.10142.12	evm.model.scaffold_282.152	NA	NA	NA	Differential Expression
MSTRG.10142.11	evm.model.scaffold_282.150	O00339	MATN2_HUMAN	Matrilin-2	NA
MSTRG.10142.11	evm.model.scaffold_282.151	O00339	MATN2_HUMAN	Matrilin-2	NA
MSTRG.10142.11	evm.model.scaffold_282.152	NA	NA	NA	NA
MSTRG.10420.1	evm.model.scaffold_288.162	P32020	NLTP_MOUSE	Non-specific lipid-transfer protein	Differential Expression
MSTRG.10420.1	evm.model.scaffold_288.163	B2KI79	DOPP1_RHIFE	Dolichyldiphosphatase 1	Differential Expression
MSTRG.10420.1	evm.model.scaffold_288.164	Q9UPV0	CE164_HUMAN	Centrosomal protein of 164 kDa	Differential Expression
MSTRG.10555.1	evm.model.scaffold_288.303	Q3UV71	TMTC1_MOUSE	Protein O-mannosyl-transferase TMTC1	NA
MSTRG.10555.1	evm.model.scaffold_288.304	P42262	GRIA2_HUMAN	Glutamate receptor 2	NA
MSTRG.10554.1	evm.model.scaffold_288.303	Q3UV71	TMTC1_MOUSE	Protein O-mannosyl-transferase TMTC1	NA
MSTRG.10554.1	evm.model.scaffold_288.304	P42262	GRIA2_HUMAN	Glutamate receptor 2	NA
MSTRG.10664.1	evm.model.scaffold_31.92	Q9UBQ7	GRHPR_HUMAN	Glyoxylate reductase/hydroxypyruvate reductase	NA
MSTRG.10664.1	evm.model.scaffold_31.93	P0C872	JMJD7_MOUSE	Bifunctional peptidase and (3S)-lysyl hydroxylase Jmjd7	NA
MSTRG.10664.1	evm.model.scaffold_31.94	P79769	TSN_CHICK	Translin	NA
MSTRG.10664.1	evm.model.scaffold_31.95	Q62231	SIX1_MOUSE	Homeobox protein SIX1	NA
MSTRG.10664.1	evm.model.scaffold_31.96	Q5SVQ0	KAT7_MOUSE	Histone acetyltransferase KAT7	NA
MSTRG.10669.1	evm.model.scaffold_31.97	E9Q4N7	ARI1B_MOUSE	AT-rich interactive domain-containing protein 1B	NA
MSTRG.10669.1	evm.model.scaffold_31.98	Q562C7	PUM3_RAT	Pumilio homolog 3	NA
MSTRG.10669.1	evm.model.scaffold_31.99	O19006	BMP2_DAMDA	Bone morphogenetic protein 2	NA
MSTRG.10669.1	evm.model.scaffold_31.100	Q9Y4G8	RPGF2_HUMAN	Rap guanine nucleotide exchange factor 2	NA
MSTRG.10693.2	evm.model.scaffold_31.119	Q6ZN54	DEFI8_HUMAN	Differentially expressed in FDCP 8 homolog	NA
MSTRG.10693.2	evm.model.scaffold_31.120	Q8N3J2	METL4_HUMAN	N(6)-adenine-specific DNA methyltransferase METTL4	NA
MSTRG.10693.2	evm.model.scaffold_31.121	Q5XGY1	TSR1_XENLA	Pre-rRNA-processing protein TSR1 homolog	NA
MSTRG.10802.1	evm.model.scaffold_31.217	Q9VCX1	RGS_DROME	Regulator of G-protein signaling loco	NA
MSTRG.10802.1	evm.model.scaffold_31.218	Q9VCX1	RGS_DROME	Regulator of G-protein signaling loco	NA
MSTRG.10802.1	evm.model.scaffold_31.219	Q61210	ARHG1_MOUSE	Rho guanine nucleotide exchange factor 1	NA
MSTRG.10937.3	evm.model.scaffold_31.371	NA	NA	NA	NA
MSTRG.10937.3	evm.model.scaffold_31.372	P08570	RLA1_DROME	60S acidic ribosomal protein P1	NA
MSTRG.10937.3	evm.model.scaffold_31.373	NA	NA	NA	NA
MSTRG.10937.3	evm.model.scaffold_31.374	Q07817	B2CL1_HUMAN	Bcl-2-like protein 1	NA
MSTRG.10937.3	evm.model.scaffold_31.375	Q64373	B2CL1_MOUSE	Bcl-2-like protein 1	NA
MSTRG.10937.3	evm.model.scaffold_31.376	NA	NA	NA	NA
MSTRG.11049.2	evm.model.scaffold_31.508	Q6UR05	MRP1_CANLF	Multidrug resistance-associated protein 1	NA
MSTRG.11049.2	evm.model.scaffold_31.509	Q95ZJ1	GALT5_CAEEL	Polypeptide N-acetylgalactosaminyltransferase 5	NA
MSTRG.11049.2	evm.model.scaffold_31.510	NA	NA	NA	NA
MSTRG.11049.2	evm.model.scaffold_31.511	P82107	BDEL_HIRME	Bdellastasin	NA
MSTRG.11049.1	evm.model.scaffold_31.508	Q6UR05	MRP1_CANLF	Multidrug resistance-associated protein 1	NA
MSTRG.11049.1	evm.model.scaffold_31.509	Q95ZJ1	GALT5_CAEEL	Polypeptide N-acetylgalactosaminyltransferase 5	NA
MSTRG.11049.1	evm.model.scaffold_31.510	NA	NA	NA	NA
MSTRG.11049.1	evm.model.scaffold_31.511	P82107	BDEL_HIRME	Bdellastasin	NA
MSTRG.10594.4	evm.model.scaffold_31.15	P31319	KAPR_APLCA	cAMP-dependent protein kinase regulatory subunit	NA
MSTRG.10594.4	evm.model.scaffold_31.16	NA	NA	NA	NA
MSTRG.10594.4	evm.model.scaffold_31.17	NA	NA	NA	NA
MSTRG.10594.6	evm.model.scaffold_31.15	P31319	KAPR_APLCA	cAMP-dependent protein kinase regulatory subunit	NA
MSTRG.10594.6	evm.model.scaffold_31.16	NA	NA	NA	NA
MSTRG.10594.6	evm.model.scaffold_31.17	NA	NA	NA	NA
MSTRG.10732.2	evm.model.scaffold_31.153	Q68FE2	ATG9A_MOUSE	Autophagy-related protein 9A	Differential Expression
MSTRG.10732.2	evm.model.scaffold_31.154	Q24251	ATP5H_DROME	ATP synthase subunit d, mitochondrial	Differential Expression
MSTRG.10732.2	evm.model.scaffold_31.155	Q6AYJ1	RECQ1_RAT	ATP-dependent DNA helicase Q1	Differential Expression
MSTRG.10732.2	evm.model.scaffold_31.156	P35623	GLYC_SHEEP	Serine hydroxymethyltransferase, cytosolic	Differential Expression
MSTRG.10732.2	evm.model.scaffold_31.157	Q3SZ20	GLYM_BOVIN	Serine hydroxymethyltransferase, mitochondrial	Differential Expression
MSTRG.10732.2	evm.model.scaffold_31.158	Q7T3T2	CALM_EPIAK	Calmodulin	Differential Expression
MSTRG.10732.2	evm.model.scaffold_31.159	Q9ULB1	NRX1A_HUMAN	Neurexin-1	Differential Expression
MSTRG.10748.9	evm.model.scaffold_31.169	P98081	DAB_DROME	Protein disabled	NA
MSTRG.10748.9	evm.model.scaffold_31.170	F1NBT0	STK10_CHICK	Serine/threonine-protein kinase 10	NA
MSTRG.10748.10	evm.model.scaffold_31.169	P98081	DAB_DROME	Protein disabled	NA
MSTRG.10748.10	evm.model.scaffold_31.170	F1NBT0	STK10_CHICK	Serine/threonine-protein kinase 10	NA
MSTRG.10748.11	evm.model.scaffold_31.169	P98081	DAB_DROME	Protein disabled	NA
MSTRG.10748.11	evm.model.scaffold_31.170	F1NBT0	STK10_CHICK	Serine/threonine-protein kinase 10	NA
MSTRG.10748.12	evm.model.scaffold_31.169	P98081	DAB_DROME	Protein disabled	NA
MSTRG.10748.12	evm.model.scaffold_31.170	F1NBT0	STK10_CHICK	Serine/threonine-protein kinase 10	NA
MSTRG.10748.13	evm.model.scaffold_31.169	P98081	DAB_DROME	Protein disabled	NA
MSTRG.10748.13	evm.model.scaffold_31.170	F1NBT0	STK10_CHICK	Serine/threonine-protein kinase 10	NA
MSTRG.10748.16	evm.model.scaffold_31.169	P98081	DAB_DROME	Protein disabled	NA
MSTRG.10748.16	evm.model.scaffold_31.170	F1NBT0	STK10_CHICK	Serine/threonine-protein kinase 10	NA
MSTRG.10748.15	evm.model.scaffold_31.169	P98081	DAB_DROME	Protein disabled	NA
MSTRG.10748.15	evm.model.scaffold_31.170	F1NBT0	STK10_CHICK	Serine/threonine-protein kinase 10	NA
MSTRG.10748.14	evm.model.scaffold_31.169	P98081	DAB_DROME	Protein disabled	NA
MSTRG.10748.14	evm.model.scaffold_31.170	F1NBT0	STK10_CHICK	Serine/threonine-protein kinase 10	NA
MSTRG.10810.3	evm.model.scaffold_31.224	Q8K031	STAR8_MOUSE	StAR-related lipid transfer protein 8	NA
MSTRG.10810.2	evm.model.scaffold_31.224	Q8K031	STAR8_MOUSE	StAR-related lipid transfer protein 8	NA
MSTRG.10810.1	evm.model.scaffold_31.224	Q8K031	STAR8_MOUSE	StAR-related lipid transfer protein 8	NA
MSTRG.10810.4	evm.model.scaffold_31.224	Q8K031	STAR8_MOUSE	StAR-related lipid transfer protein 8	NA
MSTRG.10915.6	evm.model.scaffold_31.346	P22232	FBRL_XENLA	rRNA 2'-O-methyltransferase fibrillarin	Differential Expression
MSTRG.10915.6	evm.model.scaffold_31.347	Q9CWX9	DDX47_MOUSE	Probable ATP-dependent RNA helicase DDX47	Differential Expression
MSTRG.10915.6	evm.model.scaffold_31.348	NA	NA	NA	Differential Expression
MSTRG.10915.1	evm.model.scaffold_31.346	P22232	FBRL_XENLA	rRNA 2'-O-methyltransferase fibrillarin	Differential Expression
MSTRG.10915.1	evm.model.scaffold_31.347	Q9CWX9	DDX47_MOUSE	Probable ATP-dependent RNA helicase DDX47	Differential Expression
MSTRG.10915.1	evm.model.scaffold_31.348	NA	NA	NA	Differential Expression
MSTRG.10915.3	evm.model.scaffold_31.346	P22232	FBRL_XENLA	rRNA 2'-O-methyltransferase fibrillarin	NA
MSTRG.10915.3	evm.model.scaffold_31.347	Q9CWX9	DDX47_MOUSE	Probable ATP-dependent RNA helicase DDX47	NA
MSTRG.10915.3	evm.model.scaffold_31.348	NA	NA	NA	NA
MSTRG.11041.4	evm.model.scaffold_31.506	O76743	GLH4_CAEEL	ATP-dependent RNA helicase glh-4	NA
MSTRG.11041.4	evm.model.scaffold_31.507	Q5R4Q3	SEC62_PONAB	Translocation protein SEC62	NA
MSTRG.11041.4	evm.model.scaffold_31.508	Q6UR05	MRP1_CANLF	Multidrug resistance-associated protein 1	NA
MSTRG.11069.4	evm.model.scaffold_31.524	O14917	PCD17_HUMAN	Protocadherin-17	Differential Expression
MSTRG.11069.4	evm.model.scaffold_31.525	Q8IZJ3	CPMD8_HUMAN	C3 and PZP-like alpha-2-macroglobulin domain-containing protein 8	Differential Expression
MSTRG.11160.27	evm.model.scaffold_31.618	P36609	NCS2_CAEEL	Neuronal calcium sensor 2	NA
MSTRG.11160.27	evm.model.scaffold_31.619	NA	NA	NA	NA
MSTRG.11160.27	evm.model.scaffold_31.620	Q6PD03	2A5A_MOUSE	Serine/threonine-protein phosphatase 2A 56 kDa regulatory subunit alpha isoform	NA
MSTRG.11160.27	evm.model.scaffold_31.621	P16236	REL_CHICK	Proto-oncogene c-Rel	NA
MSTRG.11160.27	evm.model.scaffold_31.622	NA	NA	NA	NA
MSTRG.11204.3	evm.model.scaffold_31.660	Q8VCL5	S17A9_MOUSE	Solute carrier family 17 member 9	NA
MSTRG.11204.3	evm.model.scaffold_31.661	Q9WVM7	AIMP2_CRIGR	Aminoacyl tRNA synthase complex-interacting multifunctional protein 2	NA
MSTRG.11204.3	evm.model.scaffold_31.662	Q3UDW8	HGNAT_MOUSE	Heparan-alpha-glucosaminide N-acetyltransferase	NA
MSTRG.11226.2	evm.model.scaffold_31.696	Q96P44	COLA1_HUMAN	Collagen alpha-1(XXI) chain	Differential Expression
MSTRG.11226.2	evm.model.scaffold_31.697	NA	NA	NA	Differential Expression
MSTRG.11226.2	evm.model.scaffold_31.698	P12822	ACE_RABIT	Angiotensin-converting enzyme	Differential Expression
MSTRG.11226.2	evm.model.scaffold_31.699	NA	NA	NA	Differential Expression
MSTRG.11232.6	evm.model.scaffold_31.703	P04755	ACH3_DROME	Acetylcholine receptor subunit beta-like 1	NA
MSTRG.11232.6	evm.model.scaffold_31.704	H2A0N9	KCP4_PINMG	BPTI/Kunitz domain-containing protein 4	NA
MSTRG.11232.6	evm.model.scaffold_31.705	NA	NA	NA	NA
MSTRG.11232.6	evm.model.scaffold_31.706	Q8TEJ3	SH3R3_HUMAN	E3 ubiquitin-protein ligase SH3RF3	NA
MSTRG.11232.5	evm.model.scaffold_31.703	P04755	ACH3_DROME	Acetylcholine receptor subunit beta-like 1	Differential Expression
MSTRG.11232.5	evm.model.scaffold_31.704	H2A0N9	KCP4_PINMG	BPTI/Kunitz domain-containing protein 4	Differential Expression
MSTRG.11232.5	evm.model.scaffold_31.705	NA	NA	NA	Differential Expression
MSTRG.11232.5	evm.model.scaffold_31.706	Q8TEJ3	SH3R3_HUMAN	E3 ubiquitin-protein ligase SH3RF3	Differential Expression
MSTRG.11232.4	evm.model.scaffold_31.703	P04755	ACH3_DROME	Acetylcholine receptor subunit beta-like 1	NA
MSTRG.11232.4	evm.model.scaffold_31.704	H2A0N9	KCP4_PINMG	BPTI/Kunitz domain-containing protein 4	NA
MSTRG.11232.4	evm.model.scaffold_31.705	NA	NA	NA	NA
MSTRG.11232.4	evm.model.scaffold_31.706	Q8TEJ3	SH3R3_HUMAN	E3 ubiquitin-protein ligase SH3RF3	NA
MSTRG.11237.1	evm.model.scaffold_31.708	P55210	CASP7_HUMAN	Caspase-7	NA
MSTRG.11237.1	evm.model.scaffold_31.709	O35552	F263_RAT	6-phosphofructo-2-kinase/fructose-2,6-bisphosphatase 3	NA
MSTRG.11237.1	evm.model.scaffold_31.710	Q9R0W9	ACHA6_MOUSE	Neuronal acetylcholine receptor subunit alpha-6	NA
MSTRG.11237.1	evm.model.scaffold_31.711	NA	NA	NA	NA
MSTRG.11269.1	evm.model.scaffold_361.37	Q640T2	WIPI3_XENTR	WD repeat domain phosphoinositide-interacting protein 3	NA
MSTRG.11269.1	evm.model.scaffold_361.38	P49640	EVX1_HUMAN	Homeobox even-skipped homolog protein 1	NA
MSTRG.11269.1	evm.model.scaffold_361.39	Q26630	IDLC_STRPU	33 kDa inner dynein arm light chain, axonemal	NA
MSTRG.11442.1	evm.model.scaffold_361.210	Q5F3Z3	UB2V2_CHICK	Ubiquitin-conjugating enzyme E2 variant 2	Differential Expression
MSTRG.11442.1	evm.model.scaffold_361.211	Q8BGC1	CE022_MOUSE	UPF0489 protein C5orf22 homolog	Differential Expression
MSTRG.11442.1	evm.model.scaffold_361.212	P52948	NUP98_HUMAN	Nuclear pore complex protein Nup98-Nup96	Differential Expression
MSTRG.11442.1	evm.model.scaffold_361.213	Q6DG60	UBE2Z_DANRE	Ubiquitin-conjugating enzyme E2 Z	Differential Expression
MSTRG.11442.1	evm.model.scaffold_361.214	Q8ITC9	PK1R_DROME	Pyrokinin-1 receptor	Differential Expression
MSTRG.11241.1	evm.model.scaffold_361.1	A0A0R4IXF6	KAT2A_DANRE	Histone acetyltransferase KAT2A	Differential Expression
MSTRG.11241.1	evm.model.scaffold_361.2	Q5ZHN3	WIPI2_CHICK	WD repeat domain phosphoinositide-interacting protein 2	Differential Expression
MSTRG.11241.1	evm.model.scaffold_361.3	Q5ZHN3	WIPI2_CHICK	WD repeat domain phosphoinositide-interacting protein 2	Differential Expression
MSTRG.11241.1	evm.model.scaffold_361.4	NA	NA	NA	Differential Expression
MSTRG.11284.1	evm.model.scaffold_361.46	O89026	ROBO1_MOUSE	Roundabout homolog 1	Differential Expression
MSTRG.11338.1	evm.model.scaffold_361.91	Q32KU6	TSN6_BOVIN	Tetraspanin-6	NA
MSTRG.11338.1	evm.model.scaffold_361.92	Q5EB92	WDR70_RAT	WD repeat-containing protein 70	NA
MSTRG.11338.1	evm.model.scaffold_361.93	Q5ZI16	ADAT1_CHICK	tRNA-specific adenosine deaminase 1	NA
MSTRG.11352.19	evm.model.scaffold_361.112	NA	NA	NA	Differential Expression
MSTRG.11352.19	evm.model.scaffold_361.113	NA	NA	NA	Differential Expression
MSTRG.11352.19	evm.model.scaffold_361.114	NA	NA	NA	Differential Expression
MSTRG.11352.19	evm.model.scaffold_361.115	Q7KZ85	SPT6H_HUMAN	Transcription elongation factor SPT6	Differential Expression
MSTRG.11352.18	evm.model.scaffold_361.112	NA	NA	NA	Differential Expression
MSTRG.11352.18	evm.model.scaffold_361.113	NA	NA	NA	Differential Expression
MSTRG.11352.18	evm.model.scaffold_361.114	NA	NA	NA	Differential Expression
MSTRG.11352.18	evm.model.scaffold_361.115	Q7KZ85	SPT6H_HUMAN	Transcription elongation factor SPT6	Differential Expression
MSTRG.11352.21	evm.model.scaffold_361.112	NA	NA	NA	NA
MSTRG.11352.21	evm.model.scaffold_361.113	NA	NA	NA	NA
MSTRG.11352.21	evm.model.scaffold_361.114	NA	NA	NA	NA
MSTRG.11352.21	evm.model.scaffold_361.115	Q7KZ85	SPT6H_HUMAN	Transcription elongation factor SPT6	NA
MSTRG.11352.22	evm.model.scaffold_361.112	NA	NA	NA	NA
MSTRG.11352.22	evm.model.scaffold_361.113	NA	NA	NA	NA
MSTRG.11352.22	evm.model.scaffold_361.114	NA	NA	NA	NA
MSTRG.11352.22	evm.model.scaffold_361.115	Q7KZ85	SPT6H_HUMAN	Transcription elongation factor SPT6	NA
MSTRG.11363.1	evm.model.scaffold_361.116	Q8BLH7	HIRP3_MOUSE	HIRA-interacting protein 3	NA
MSTRG.11363.1	evm.model.scaffold_361.117	NA	NA	NA	NA
MSTRG.11363.1	evm.model.scaffold_361.118	NA	NA	NA	NA
MSTRG.11363.1	evm.model.scaffold_361.119	NA	NA	NA	NA
MSTRG.11363.1	evm.model.scaffold_361.120	Q08BG7	SCOCA_DANRE	Short coiled-coil protein A	NA
MSTRG.11363.1	evm.model.scaffold_361.121	Q6R5J2	DISP1_DANRE	Protein dispatched homolog 1	NA
MSTRG.11363.1	evm.model.scaffold_361.122	Q91821	MELK_XENLA	Maternal embryonic leucine zipper kinase	NA
MSTRG.11363.3	evm.model.scaffold_361.116	Q8BLH7	HIRP3_MOUSE	HIRA-interacting protein 3	NA
MSTRG.11363.3	evm.model.scaffold_361.117	NA	NA	NA	NA
MSTRG.11363.3	evm.model.scaffold_361.118	NA	NA	NA	NA
MSTRG.11363.3	evm.model.scaffold_361.119	NA	NA	NA	NA
MSTRG.11363.3	evm.model.scaffold_361.120	Q08BG7	SCOCA_DANRE	Short coiled-coil protein A	NA
MSTRG.11363.3	evm.model.scaffold_361.121	Q6R5J2	DISP1_DANRE	Protein dispatched homolog 1	NA
MSTRG.11363.3	evm.model.scaffold_361.122	Q91821	MELK_XENLA	Maternal embryonic leucine zipper kinase	NA
MSTRG.11363.2	evm.model.scaffold_361.116	Q8BLH7	HIRP3_MOUSE	HIRA-interacting protein 3	NA
MSTRG.11363.2	evm.model.scaffold_361.117	NA	NA	NA	NA
MSTRG.11363.2	evm.model.scaffold_361.118	NA	NA	NA	NA
MSTRG.11363.2	evm.model.scaffold_361.119	NA	NA	NA	NA
MSTRG.11363.2	evm.model.scaffold_361.120	Q08BG7	SCOCA_DANRE	Short coiled-coil protein A	NA
MSTRG.11363.2	evm.model.scaffold_361.121	Q6R5J2	DISP1_DANRE	Protein dispatched homolog 1	NA
MSTRG.11363.2	evm.model.scaffold_361.122	Q91821	MELK_XENLA	Maternal embryonic leucine zipper kinase	NA
MSTRG.11701.5	evm.model.scaffold_408.1	NA	NA	NA	NA
MSTRG.11701.5	evm.model.scaffold_408.2	NA	NA	NA	NA
MSTRG.11701.5	evm.model.scaffold_408.3	Q6NSI8	K1841_HUMAN	Uncharacterized protein KIAA1841	NA
MSTRG.11701.4	evm.model.scaffold_408.1	NA	NA	NA	NA
MSTRG.11701.4	evm.model.scaffold_408.2	NA	NA	NA	NA
MSTRG.11701.4	evm.model.scaffold_408.3	Q6NSI8	K1841_HUMAN	Uncharacterized protein KIAA1841	NA
MSTRG.11701.4	evm.model.scaffold_408.4	A1A5R8	K1841_RAT	Uncharacterized protein KIAA1841 homolog	NA
MSTRG.11701.7	evm.model.scaffold_408.1	NA	NA	NA	NA
MSTRG.11701.7	evm.model.scaffold_408.2	NA	NA	NA	NA
MSTRG.11701.7	evm.model.scaffold_408.3	Q6NSI8	K1841_HUMAN	Uncharacterized protein KIAA1841	NA
MSTRG.11701.7	evm.model.scaffold_408.4	A1A5R8	K1841_RAT	Uncharacterized protein KIAA1841 homolog	NA
MSTRG.11855.2	evm.model.scaffold_41.133	NA	NA	NA	NA
MSTRG.11855.2	evm.model.scaffold_41.134	Q7YZT0	TSP36_TAESA	Small heat shock protein p36	NA
MSTRG.11855.2	evm.model.scaffold_41.135	Q6VNB8	WDFY3_MOUSE	WD repeat and FYVE domain-containing protein 3	NA
MSTRG.11855.3	evm.model.scaffold_41.133	NA	NA	NA	NA
MSTRG.11855.3	evm.model.scaffold_41.134	Q7YZT0	TSP36_TAESA	Small heat shock protein p36	NA
MSTRG.11855.3	evm.model.scaffold_41.135	Q6VNB8	WDFY3_MOUSE	WD repeat and FYVE domain-containing protein 3	NA
MSTRG.11767.1	evm.model.scaffold_41.29	Q149N8	SHPRH_HUMAN	E3 ubiquitin-protein ligase SHPRH	Differential Expression
MSTRG.11767.1	evm.model.scaffold_41.30	NA	NA	NA	Differential Expression
MSTRG.11768.1	evm.model.scaffold_41.29	Q149N8	SHPRH_HUMAN	E3 ubiquitin-protein ligase SHPRH	NA
MSTRG.11768.1	evm.model.scaffold_41.30	NA	NA	NA	NA
MSTRG.11769.2	evm.model.scaffold_41.30	NA	NA	NA	NA
MSTRG.11769.2	evm.model.scaffold_41.31	P61460	DEPD5_MOUSE	GATOR complex protein DEPDC5	NA
MSTRG.11769.2	evm.model.scaffold_41.32	Q9W0E3	IML1_DROME	GATOR complex protein Iml1	NA
MSTRG.11969.2	evm.model.scaffold_43.73	Q6P6M7	SPCS_MOUSE	O-phosphoseryl-tRNA(Sec) selenium transferase	NA
MSTRG.11969.2	evm.model.scaffold_43.74	O14917	PCD17_HUMAN	Protocadherin-17	NA
MSTRG.12090.3	evm.model.scaffold_43.181	Q08DA3	UBP16_BOVIN	Ubiquitin carboxyl-terminal hydrolase 16	NA
MSTRG.12090.3	evm.model.scaffold_43.182	NA	NA	NA	NA
MSTRG.12090.3	evm.model.scaffold_43.183	NA	NA	NA	NA
MSTRG.12090.3	evm.model.scaffold_43.184	NA	NA	NA	NA
MSTRG.12090.3	evm.model.scaffold_43.185	NA	NA	NA	NA
MSTRG.12092.1	evm.model.scaffold_43.182	NA	NA	NA	NA
MSTRG.12092.1	evm.model.scaffold_43.183	NA	NA	NA	NA
MSTRG.12092.1	evm.model.scaffold_43.184	NA	NA	NA	NA
MSTRG.12092.1	evm.model.scaffold_43.185	NA	NA	NA	NA
MSTRG.12092.3	evm.model.scaffold_43.182	NA	NA	NA	NA
MSTRG.12092.3	evm.model.scaffold_43.183	NA	NA	NA	NA
MSTRG.12092.3	evm.model.scaffold_43.184	NA	NA	NA	NA
MSTRG.12092.3	evm.model.scaffold_43.185	NA	NA	NA	NA
MSTRG.12110.1	evm.model.scaffold_43.203	Q91ZW3	SMCA5_MOUSE	SWI/SNF-related matrix-associated actin-dependent regulator of chromatin subfamily A member 5	NA
MSTRG.12110.1	evm.model.scaffold_43.204	P27653	C1TC_RAT	C-1-tetrahydrofolate synthase, cytoplasmic	NA
MSTRG.12110.1	evm.model.scaffold_43.205	NA	NA	NA	NA
MSTRG.12110.1	evm.model.scaffold_43.206	Q9BYD3	RM04_HUMAN	39S ribosomal protein L4, mitochondrial	NA
MSTRG.12110.1	evm.model.scaffold_43.207	A5D7I4	EXT1_BOVIN	Exostosin-1	NA
MSTRG.12110.4	evm.model.scaffold_43.203	Q91ZW3	SMCA5_MOUSE	SWI/SNF-related matrix-associated actin-dependent regulator of chromatin subfamily A member 5	NA
MSTRG.12110.4	evm.model.scaffold_43.204	P27653	C1TC_RAT	C-1-tetrahydrofolate synthase, cytoplasmic	NA
MSTRG.12110.4	evm.model.scaffold_43.205	NA	NA	NA	NA
MSTRG.12110.4	evm.model.scaffold_43.206	Q9BYD3	RM04_HUMAN	39S ribosomal protein L4, mitochondrial	NA
MSTRG.12110.4	evm.model.scaffold_43.207	A5D7I4	EXT1_BOVIN	Exostosin-1	NA
MSTRG.12201.2	evm.model.scaffold_43.299	Q95029	CATL_DROME	Cathepsin L	NA
MSTRG.12218.1	evm.model.scaffold_43.319	Q60520	SIN3A_MOUSE	Paired amphipathic helix protein Sin3a	NA
MSTRG.12218.1	evm.model.scaffold_43.320	P21695	GPDA_HUMAN	Glycerol-3-phosphate dehydrogenase [NAD(+)], cytoplasmic	NA
MSTRG.12218.1	evm.model.scaffold_43.321	NA	NA	NA	NA
MSTRG.12218.1	evm.model.scaffold_43.322	Q3MHP1	UB2L3_BOVIN	Ubiquitin-conjugating enzyme E2 L3	NA
MSTRG.12218.2	evm.model.scaffold_43.319	Q60520	SIN3A_MOUSE	Paired amphipathic helix protein Sin3a	Differential Expression
MSTRG.12218.2	evm.model.scaffold_43.320	P21695	GPDA_HUMAN	Glycerol-3-phosphate dehydrogenase [NAD(+)], cytoplasmic	Differential Expression
MSTRG.12218.2	evm.model.scaffold_43.321	NA	NA	NA	Differential Expression
MSTRG.12218.2	evm.model.scaffold_43.322	Q3MHP1	UB2L3_BOVIN	Ubiquitin-conjugating enzyme E2 L3	Differential Expression
MSTRG.12218.3	evm.model.scaffold_43.319	Q60520	SIN3A_MOUSE	Paired amphipathic helix protein Sin3a	NA
MSTRG.12218.3	evm.model.scaffold_43.320	P21695	GPDA_HUMAN	Glycerol-3-phosphate dehydrogenase [NAD(+)], cytoplasmic	NA
MSTRG.12218.3	evm.model.scaffold_43.321	NA	NA	NA	NA
MSTRG.12218.3	evm.model.scaffold_43.322	Q3MHP1	UB2L3_BOVIN	Ubiquitin-conjugating enzyme E2 L3	NA
MSTRG.11927.8	evm.model.scaffold_43.35	NA	NA	NA	NA
MSTRG.11927.8	evm.model.scaffold_43.36	Q5ZL19	STX6_CHICK	Syntaxin-6	NA
MSTRG.11927.8	evm.model.scaffold_43.37	NA	NA	NA	NA
MSTRG.11927.9	evm.model.scaffold_43.35	NA	NA	NA	NA
MSTRG.11927.9	evm.model.scaffold_43.36	Q5ZL19	STX6_CHICK	Syntaxin-6	NA
MSTRG.11927.9	evm.model.scaffold_43.37	NA	NA	NA	NA
MSTRG.12040.1	evm.model.scaffold_43.136	Q8IW19	APLF_HUMAN	Aprataxin and PNK-like factor	NA
MSTRG.12040.1	evm.model.scaffold_43.137	Q92833	JARD2_HUMAN	Protein Jumonji	NA
MSTRG.12040.1	evm.model.scaffold_43.138	A6QLU6	AGRD1_BOVIN	Adhesion G-protein coupled receptor D1	NA
MSTRG.12040.2	evm.model.scaffold_43.136	Q8IW19	APLF_HUMAN	Aprataxin and PNK-like factor	NA
MSTRG.12040.2	evm.model.scaffold_43.137	Q92833	JARD2_HUMAN	Protein Jumonji	NA
MSTRG.12040.2	evm.model.scaffold_43.138	A6QLU6	AGRD1_BOVIN	Adhesion G-protein coupled receptor D1	NA
MSTRG.12061.2	evm.model.scaffold_43.151	Q9HCK4	ROBO2_HUMAN	Roundabout homolog 2	NA
MSTRG.12061.2	evm.model.scaffold_43.152	Q20443	PRK2_CAEEL	Serine/threonine-protein kinase prk-2	NA
MSTRG.12061.2	evm.model.scaffold_43.153	O12946	P53_PLAFE	Cellular tumor antigen p53	NA
MSTRG.12061.2	evm.model.scaffold_43.154	Q641R9	DNAL1_XENLA	Dynein light chain 1, axonemal	NA
MSTRG.12061.2	evm.model.scaffold_43.155	Q16543	CDC37_HUMAN	Hsp90 co-chaperone Cdc37	NA
MSTRG.12272.1	evm.model.scaffold_44.36	O88387	FGD4_RAT	FYVE, RhoGEF and PH domain-containing protein 4	NA
MSTRG.12272.1	evm.model.scaffold_44.37	NA	NA	NA	NA
MSTRG.12272.1	evm.model.scaffold_44.38	NA	NA	NA	NA
MSTRG.12324.3	evm.model.scaffold_44.98	Q91ZN5	S35B2_MOUSE	Adenosine 3'-phospho 5'-phosphosulfate transporter 1	NA
MSTRG.12324.3	evm.model.scaffold_44.99	Q9VZW5	FMAR_DROME	FMRFamide receptor	NA
MSTRG.12324.4	evm.model.scaffold_44.98	Q91ZN5	S35B2_MOUSE	Adenosine 3'-phospho 5'-phosphosulfate transporter 1	NA
MSTRG.12324.4	evm.model.scaffold_44.99	Q9VZW5	FMAR_DROME	FMRFamide receptor	NA
MSTRG.12329.2	evm.model.scaffold_44.99	Q9VZW5	FMAR_DROME	FMRFamide receptor	NA
MSTRG.12329.2	evm.model.scaffold_44.100	Q6GMB1	T161A_XENLA	Transmembrane protein 161A	NA
MSTRG.12329.2	evm.model.scaffold_44.101	Q5RDW9	CSTF3_PONAB	Cleavage stimulation factor subunit 3	NA
MSTRG.12329.2	evm.model.scaffold_44.102	Q8N0W4	NLGNX_HUMAN	Neuroligin-4, X-linked	NA
MSTRG.12329.1	evm.model.scaffold_44.99	Q9VZW5	FMAR_DROME	FMRFamide receptor	NA
MSTRG.12329.1	evm.model.scaffold_44.100	Q6GMB1	T161A_XENLA	Transmembrane protein 161A	NA
MSTRG.12329.1	evm.model.scaffold_44.101	Q5RDW9	CSTF3_PONAB	Cleavage stimulation factor subunit 3	NA
MSTRG.12329.1	evm.model.scaffold_44.102	Q8N0W4	NLGNX_HUMAN	Neuroligin-4, X-linked	NA
MSTRG.12359.1	evm.model.scaffold_44.135	NA	NA	NA	NA
MSTRG.12359.1	evm.model.scaffold_44.136	NA	NA	NA	NA
MSTRG.12359.1	evm.model.scaffold_44.137	NA	NA	NA	NA
MSTRG.12359.1	evm.model.scaffold_44.138	P42696	RBM34_HUMAN	RNA-binding protein 34	NA
MSTRG.12359.2	evm.model.scaffold_44.135	NA	NA	NA	NA
MSTRG.12359.2	evm.model.scaffold_44.136	NA	NA	NA	NA
MSTRG.12359.2	evm.model.scaffold_44.137	NA	NA	NA	NA
MSTRG.12359.2	evm.model.scaffold_44.138	P42696	RBM34_HUMAN	RNA-binding protein 34	NA
MSTRG.12390.1	evm.model.scaffold_44.162	Q2M389	WASC4_HUMAN	WASH complex subunit 4	NA
MSTRG.12390.1	evm.model.scaffold_44.163	Q8NDI1	EHBP1_HUMAN	EH domain-binding protein 1	NA
MSTRG.12390.1	evm.model.scaffold_44.164	Q13233	M3K1_HUMAN	Mitogen-activated protein kinase kinase kinase 1	NA
MSTRG.12390.1	evm.model.scaffold_44.165	NA	NA	NA	NA
MSTRG.12390.1	evm.model.scaffold_44.166	Q9I9A7	CDT1_XENLA	DNA replication factor Cdt1	NA
MSTRG.12390.3	evm.model.scaffold_44.162	Q2M389	WASC4_HUMAN	WASH complex subunit 4	NA
MSTRG.12390.3	evm.model.scaffold_44.163	Q8NDI1	EHBP1_HUMAN	EH domain-binding protein 1	NA
MSTRG.12390.3	evm.model.scaffold_44.164	Q13233	M3K1_HUMAN	Mitogen-activated protein kinase kinase kinase 1	NA
MSTRG.12390.3	evm.model.scaffold_44.165	NA	NA	NA	NA
MSTRG.12390.3	evm.model.scaffold_44.166	Q9I9A7	CDT1_XENLA	DNA replication factor Cdt1	NA
MSTRG.12511.1	evm.model.scaffold_44.303	NA	NA	NA	NA
MSTRG.12511.1	evm.model.scaffold_44.304	NA	NA	NA	NA
MSTRG.12511.1	evm.model.scaffold_44.305	NA	NA	NA	NA
MSTRG.12511.1	evm.model.scaffold_44.306	Q3U1C6	TATD3_MOUSE	Putative deoxyribonuclease TATDN3	NA
MSTRG.12511.1	evm.model.scaffold_44.307	P37193	ADXH1_DROME	Adrenodoxin-like protein 1, mitochondrial	NA
MSTRG.12514.1	evm.model.scaffold_44.308	P41596	DOPR1_DROME	Dopamine receptor 1	NA
MSTRG.12514.1	evm.model.scaffold_44.309	Q6NTY6	EGR1B_XENLA	Early growth response protein 1-B	NA
MSTRG.12261.1	evm.model.scaffold_44.24	Q2PFD7	PSD3_MOUSE	PH and SEC7 domain-containing protein 3	Differential Expression
MSTRG.12261.1	evm.model.scaffold_44.25	Q64512	PTN13_MOUSE	Tyrosine-protein phosphatase non-receptor type 13	Differential Expression
MSTRG.12717.2	evm.model.scaffold_466.191	Q6DH23	V26BL_DANRE	Vacuolar protein sorting-associated protein 26B-like	NA
MSTRG.12717.2	evm.model.scaffold_466.192	NA	NA	NA	NA
MSTRG.12717.2	evm.model.scaffold_466.193	NA	NA	NA	NA
MSTRG.12571.1	evm.model.scaffold_466.17	NA	NA	NA	NA
MSTRG.12571.1	evm.model.scaffold_466.18	Q9U2C4	GALT9_CAEEL	Probable N-acetylgalactosaminyltransferase 9	NA
MSTRG.12571.1	evm.model.scaffold_466.19	Q8SWR3	SPR_DROME	Sex peptide receptor	NA
MSTRG.12571.1	evm.model.scaffold_466.20	Q9UB37	CALM2_BRALA	Calmodulin-2	NA
MSTRG.12587.2	evm.model.scaffold_466.36	NA	NA	NA	NA
MSTRG.12587.2	evm.model.scaffold_466.37	Q9R1C0	TAF7_MOUSE	Transcription initiation factor TFIID subunit 7	NA
MSTRG.12587.2	evm.model.scaffold_466.38	P45844	ABCG1_HUMAN	ATP-binding cassette sub-family G member 1	NA
MSTRG.12587.4	evm.model.scaffold_466.36	NA	NA	NA	NA
MSTRG.12587.4	evm.model.scaffold_466.37	Q9R1C0	TAF7_MOUSE	Transcription initiation factor TFIID subunit 7	NA
MSTRG.12587.4	evm.model.scaffold_466.38	P45844	ABCG1_HUMAN	ATP-binding cassette sub-family G member 1	NA
MSTRG.12587.5	evm.model.scaffold_466.36	NA	NA	NA	NA
MSTRG.12587.5	evm.model.scaffold_466.37	Q9R1C0	TAF7_MOUSE	Transcription initiation factor TFIID subunit 7	NA
MSTRG.12587.5	evm.model.scaffold_466.38	P45844	ABCG1_HUMAN	ATP-binding cassette sub-family G member 1	NA
MSTRG.12587.7	evm.model.scaffold_466.36	NA	NA	NA	Differential Expression
MSTRG.12587.7	evm.model.scaffold_466.37	Q9R1C0	TAF7_MOUSE	Transcription initiation factor TFIID subunit 7	Differential Expression
MSTRG.12587.7	evm.model.scaffold_466.38	P45844	ABCG1_HUMAN	ATP-binding cassette sub-family G member 1	Differential Expression
MSTRG.12641.1	evm.model.scaffold_466.104	P07814	SYEP_HUMAN	Bifunctional glutamate/proline--tRNA ligase	NA
MSTRG.12641.1	evm.model.scaffold_466.105	Q5NDL3	EOGT_CHICK	EGF domain-specific O-linked N-acetylglucosamine transferase	NA
MSTRG.12641.1	evm.model.scaffold_466.106	NA	NA	NA	NA
MSTRG.12641.1	evm.model.scaffold_466.107	P10914	IRF1_HUMAN	Interferon regulatory factor 1	NA
MSTRG.12641.1	evm.model.scaffold_466.108	NA	NA	NA	NA
MSTRG.12727.1	evm.model.scaffold_466.200	NA	NA	NA	Differential Expression
MSTRG.12727.1	evm.model.scaffold_466.201	Q5R4I8	PHYIP_PONAB	Phytanoyl-CoA hydroxylase-interacting protein	Differential Expression
MSTRG.12727.1	evm.model.scaffold_466.202	NA	NA	NA	Differential Expression
MSTRG.12819.2	evm.model.scaffold_52.20	O75581	LRP6_HUMAN	Low-density lipoprotein receptor-related protein 6	NA
MSTRG.12819.2	evm.model.scaffold_52.21	O75581	LRP6_HUMAN	Low-density lipoprotein receptor-related protein 6	NA
MSTRG.12819.2	evm.model.scaffold_52.22	P16067	ANPRB_RAT	Atrial natriuretic peptide receptor 2	NA
MSTRG.13018.2	evm.model.scaffold_530.125	Q2KIG0	ETFD_BOVIN	Electron transfer flavoprotein-ubiquinone oxidoreductase, mitochondrial	NA
MSTRG.13018.2	evm.model.scaffold_530.126	Q27294	CAZ_DROME	RNA-binding protein cabeza	NA
MSTRG.13167.1	evm.model.scaffold_531.114	Q8NI08	NCOA7_HUMAN	Nuclear receptor coactivator 7	NA
MSTRG.13167.1	evm.model.scaffold_531.115	B0BLT0	ZN593_XENTR	Zinc finger protein 593	NA
MSTRG.13167.1	evm.model.scaffold_531.116	Q4R4V2	PPM1G_MACFA	Protein phosphatase 1G	NA
MSTRG.13167.1	evm.model.scaffold_531.117	Q96B97	SH3K1_HUMAN	SH3 domain-containing kinase-binding protein 1	NA
MSTRG.13270.1	evm.model.scaffold_531.201	Q96L93	KI16B_HUMAN	Kinesin-like protein KIF16B	NA
MSTRG.13089.3	evm.model.scaffold_531.40	A9JRZ0	SMUF2_DANRE	E3 ubiquitin-protein ligase SMURF2	NA
MSTRG.13089.3	evm.model.scaffold_531.41	Q5RB77	PDCL3_PONAB	Phosducin-like protein 3	NA
MSTRG.13089.3	evm.model.scaffold_531.42	Q6DGL2	KBRS2_DANRE	NF-kappa-B inhibitor-interacting Ras-like protein 2	NA
MSTRG.13089.3	evm.model.scaffold_531.43	Q5EA28	CXXC1_BOVIN	CXXC-type zinc finger protein 1	NA
MSTRG.13089.3	evm.model.scaffold_531.44	NA	NA	NA	NA
MSTRG.13089.3	evm.model.scaffold_531.45	NA	NA	NA	NA
MSTRG.13089.2	evm.model.scaffold_531.40	A9JRZ0	SMUF2_DANRE	E3 ubiquitin-protein ligase SMURF2	Differential Expression
MSTRG.13089.2	evm.model.scaffold_531.41	Q5RB77	PDCL3_PONAB	Phosducin-like protein 3	Differential Expression
MSTRG.13089.2	evm.model.scaffold_531.42	Q6DGL2	KBRS2_DANRE	NF-kappa-B inhibitor-interacting Ras-like protein 2	Differential Expression
MSTRG.13089.2	evm.model.scaffold_531.43	Q5EA28	CXXC1_BOVIN	CXXC-type zinc finger protein 1	Differential Expression
MSTRG.13089.2	evm.model.scaffold_531.44	NA	NA	NA	Differential Expression
MSTRG.13089.2	evm.model.scaffold_531.45	NA	NA	NA	Differential Expression
MSTRG.13089.1	evm.model.scaffold_531.40	A9JRZ0	SMUF2_DANRE	E3 ubiquitin-protein ligase SMURF2	NA
MSTRG.13089.1	evm.model.scaffold_531.41	Q5RB77	PDCL3_PONAB	Phosducin-like protein 3	NA
MSTRG.13089.1	evm.model.scaffold_531.42	Q6DGL2	KBRS2_DANRE	NF-kappa-B inhibitor-interacting Ras-like protein 2	NA
MSTRG.13089.1	evm.model.scaffold_531.43	Q5EA28	CXXC1_BOVIN	CXXC-type zinc finger protein 1	NA
MSTRG.13089.1	evm.model.scaffold_531.44	NA	NA	NA	NA
MSTRG.13089.1	evm.model.scaffold_531.45	NA	NA	NA	NA
MSTRG.13089.4	evm.model.scaffold_531.40	A9JRZ0	SMUF2_DANRE	E3 ubiquitin-protein ligase SMURF2	NA
MSTRG.13089.4	evm.model.scaffold_531.41	Q5RB77	PDCL3_PONAB	Phosducin-like protein 3	NA
MSTRG.13089.4	evm.model.scaffold_531.42	Q6DGL2	KBRS2_DANRE	NF-kappa-B inhibitor-interacting Ras-like protein 2	NA
MSTRG.13089.4	evm.model.scaffold_531.43	Q5EA28	CXXC1_BOVIN	CXXC-type zinc finger protein 1	NA
MSTRG.13089.4	evm.model.scaffold_531.44	NA	NA	NA	NA
MSTRG.13089.4	evm.model.scaffold_531.45	NA	NA	NA	NA
MSTRG.13089.5	evm.model.scaffold_531.40	A9JRZ0	SMUF2_DANRE	E3 ubiquitin-protein ligase SMURF2	NA
MSTRG.13089.5	evm.model.scaffold_531.41	Q5RB77	PDCL3_PONAB	Phosducin-like protein 3	NA
MSTRG.13089.5	evm.model.scaffold_531.42	Q6DGL2	KBRS2_DANRE	NF-kappa-B inhibitor-interacting Ras-like protein 2	NA
MSTRG.13089.5	evm.model.scaffold_531.43	Q5EA28	CXXC1_BOVIN	CXXC-type zinc finger protein 1	NA
MSTRG.13089.5	evm.model.scaffold_531.44	NA	NA	NA	NA
MSTRG.13089.5	evm.model.scaffold_531.45	NA	NA	NA	NA
MSTRG.13135.3	evm.model.scaffold_531.84	Q5RCU5	CBR1_PONAB	Carbonyl reductase [NADPH] 1	NA
MSTRG.13135.3	evm.model.scaffold_531.85	Q9DCS2	MTL26_MOUSE	Methyltransferase-like 26	NA
MSTRG.13135.3	evm.model.scaffold_531.86	Q9D361	SNR48_MOUSE	U11/U12 small nuclear ribonucleoprotein 48 kDa protein	NA
MSTRG.13135.3	evm.model.scaffold_531.87	Q8BTU1	CFA20_MOUSE	Cilia- and flagella-associated protein 20	NA
MSTRG.13135.3	evm.model.scaffold_531.88	Q2HJ94	DNJA2_BOVIN	DnaJ homolog subfamily A member 2	NA
MSTRG.13194.5	evm.model.scaffold_531.132	P49137	MAPK2_HUMAN	MAP kinase-activated protein kinase 2	NA
MSTRG.13194.5	evm.model.scaffold_531.133	Q9QY36	NAA10_MOUSE	N-alpha-acetyltransferase 10	NA
MSTRG.13194.5	evm.model.scaffold_531.134	P18729	ZG57_XENLA	Gastrula zinc finger protein XlCGF57.1 (Fragment)	NA
MSTRG.13194.5	evm.model.scaffold_531.135	P19536	COX5B_MOUSE	Cytochrome c oxidase subunit 5B, mitochondrial	NA
MSTRG.13194.5	evm.model.scaffold_531.136	Q8BJA3	HMBX1_MOUSE	Homeobox-containing protein 1	NA
MSTRG.13405.1	evm.model.scaffold_557.155	P08045	XFIN_XENLA	Zinc finger protein Xfin	NA
MSTRG.13405.1	evm.model.scaffold_557.156	Q95XP4	SEM2A_CAEEL	Semaphorin-2A	NA
MSTRG.13433.3	evm.model.scaffold_557.177	O15393	TMPS2_HUMAN	Transmembrane protease serine 2	NA
MSTRG.13433.3	evm.model.scaffold_557.178	NA	NA	NA	NA
MSTRG.13433.3	evm.model.scaffold_557.179	NA	NA	NA	NA
MSTRG.13433.3	evm.model.scaffold_557.180	Q8QG64	RBX1_SALSA	RING-box protein 1	NA
MSTRG.13433.4	evm.model.scaffold_557.177	O15393	TMPS2_HUMAN	Transmembrane protease serine 2	NA
MSTRG.13433.4	evm.model.scaffold_557.178	NA	NA	NA	NA
MSTRG.13433.4	evm.model.scaffold_557.179	NA	NA	NA	NA
MSTRG.13433.4	evm.model.scaffold_557.180	Q8QG64	RBX1_SALSA	RING-box protein 1	NA
MSTRG.13679.2	evm.model.scaffold_557.435	Q6NX31	MCM7_XENTR	DNA replication licensing factor mcm7	Differential Expression
MSTRG.13690.1	evm.model.scaffold_557.443	P46531	NOTC1_HUMAN	Neurogenic locus notch homolog protein 1	NA
MSTRG.13690.1	evm.model.scaffold_557.444	Q25464	FP2_MYTGA	Adhesive plaque matrix protein 2	NA
MSTRG.13690.1	evm.model.scaffold_557.445	Q6PGH0	UBTD2_MOUSE	Ubiquitin domain-containing protein 2	NA
MSTRG.13690.1	evm.model.scaffold_557.446	NA	NA	NA	NA
MSTRG.13690.1	evm.model.scaffold_557.447	NA	NA	NA	NA
MSTRG.13417.1	evm.model.scaffold_557.162	Q9H2D1	MFTC_HUMAN	Mitochondrial folate transporter/carrier	NA
MSTRG.13417.1	evm.model.scaffold_557.163	G5ECT8	HM02_CAEEL	Homeobox protein ceh-2	NA
MSTRG.13417.1	evm.model.scaffold_557.164	Q8K0U4	HS12A_MOUSE	Heat shock 70 kDa protein 12A	NA
MSTRG.13446.1	evm.model.scaffold_557.188	Q9ER39	TOR1A_MOUSE	Torsin-1A	NA
MSTRG.13446.1	evm.model.scaffold_557.189	NA	NA	NA	NA
MSTRG.13446.1	evm.model.scaffold_557.190	P21265	PUR8_CHICK	Adenylosuccinate lyase	NA
MSTRG.13446.2	evm.model.scaffold_557.188	Q9ER39	TOR1A_MOUSE	Torsin-1A	NA
MSTRG.13446.2	evm.model.scaffold_557.189	NA	NA	NA	NA
MSTRG.13446.2	evm.model.scaffold_557.190	P21265	PUR8_CHICK	Adenylosuccinate lyase	NA
MSTRG.13488.1	evm.model.scaffold_557.235	Q7Z4H8	PLGT3_HUMAN	Protein O-glucosyltransferase 3	NA
MSTRG.13488.1	evm.model.scaffold_557.236	Q6P8H8	ALG8_MOUSE	Probable dolichyl pyrophosphate Glc1Man9GlcNAc2 alpha-1,3-glucosyltransferase	NA
MSTRG.13488.1	evm.model.scaffold_557.237	NA	NA	NA	NA
MSTRG.13488.1	evm.model.scaffold_557.238	P15330	DORS_DROME	Embryonic polarity protein dorsal	NA
MSTRG.13488.1	evm.model.scaffold_557.239	NA	NA	NA	NA
MSTRG.13488.1	evm.model.scaffold_557.240	Q0VFC7	UQCC2_XENTR	Ubiquinol-cytochrome-c reductase complex assembly factor 2	NA
MSTRG.13488.1	evm.model.scaffold_557.241	Q8N1B4	VPS52_HUMAN	Vacuolar protein sorting-associated protein 52 homolog	NA
MSTRG.13676.7	evm.model.scaffold_557.434	NA	NA	NA	NA
MSTRG.13856.2	evm.model.scaffold_607.169	Q9VGG5	CAD87_DROME	Cadherin-87A	NA
MSTRG.13856.2	evm.model.scaffold_607.170	Q8TEW0	PARD3_HUMAN	Partitioning defective 3 homolog	NA
MSTRG.13856.2	evm.model.scaffold_607.171	Q00438	PTBP1_RAT	Polypyrimidine tract-binding protein 1	NA
MSTRG.13747.2	evm.model.scaffold_607.44	Q9BTT6	LRRC1_HUMAN	Leucine-rich repeat-containing protein 1	NA
MSTRG.13747.2	evm.model.scaffold_607.45	Q2KI24	MTHSD_BOVIN	Methenyltetrahydrofolate synthase domain-containing protein	NA
MSTRG.13747.2	evm.model.scaffold_607.46	NA	NA	NA	NA
MSTRG.13747.2	evm.model.scaffold_607.47	NA	NA	NA	NA
MSTRG.13875.1	evm.model.scaffold_607.191	NA	NA	NA	NA
MSTRG.13875.1	evm.model.scaffold_607.192	Q58CY8	TSN18_BOVIN	Tetraspanin-18	NA
MSTRG.13875.1	evm.model.scaffold_607.193	NA	NA	NA	NA
MSTRG.13875.1	evm.model.scaffold_607.194	Q9BX70	BTBD2_HUMAN	BTB/POZ domain-containing protein 2	NA
MSTRG.13944.1	evm.model.scaffold_651.29	Q8AWG6	HHEX_XENTR	Hematopoietically-expressed homeobox protein hhex	NA
MSTRG.13969.1	evm.model.scaffold_681.16	Q569D5	SBP1_XENTR	Methanethiol oxidase	NA
MSTRG.13969.1	evm.model.scaffold_681.17	P70712	KYNU_RAT	Kynureninase	NA
MSTRG.13969.1	evm.model.scaffold_681.18	Q8WY64	MYLIP_HUMAN	E3 ubiquitin-protein ligase MYLIP	NA
MSTRG.13969.1	evm.model.scaffold_681.19	O08605	MKNK1_MOUSE	MAP kinase-interacting serine/threonine-protein kinase 1	NA
MSTRG.13969.1	evm.model.scaffold_681.20	A4FUB8	TM115_BOVIN	Transmembrane protein 115	NA
MSTRG.13994.1	evm.model.scaffold_681.41	Q5R7H0	DHTK1_PONAB	Probable 2-oxoglutarate dehydrogenase E1 component DHKTD1, mitochondrial	Differential Expression
MSTRG.13994.1	evm.model.scaffold_681.42	O35857	TIM44_MOUSE	Mitochondrial import inner membrane translocase subunit TIM44	Differential Expression
MSTRG.13994.1	evm.model.scaffold_681.43	Q5ZML6	F210A_CHICK	Protein FAM210A	Differential Expression
MSTRG.13994.1	evm.model.scaffold_681.44	Q9D0F3	LMAN1_MOUSE	Protein ERGIC-53	Differential Expression
MSTRG.14032.3	evm.model.scaffold_681.79	NA	NA	NA	NA
MSTRG.14032.3	evm.model.scaffold_681.80	Q803A6	MCMBP_DANRE	Mini-chromosome maintenance complex-binding protein	NA
MSTRG.14037.1	evm.model.scaffold_681.82	Q8BXA0	LRFN5_MOUSE	Leucine-rich repeat and fibronectin type-III domain-containing protein 5	Differential Expression
MSTRG.14037.1	evm.model.scaffold_681.83	NA	NA	NA	Differential Expression
MSTRG.14037.1	evm.model.scaffold_681.84	Q9CXV1	DHSD_MOUSE	Succinate dehydrogenase [ubiquinone] cytochrome b small subunit, mitochondrial	Differential Expression
MSTRG.14037.1	evm.model.scaffold_681.85	NA	NA	NA	Differential Expression
MSTRG.14037.1	evm.model.scaffold_681.86	Q96C01	F136A_HUMAN	Protein FAM136A	Differential Expression
MSTRG.14037.1	evm.model.scaffold_681.87	Q5RKI3	DPOLL_RAT	DNA polymerase lambda	Differential Expression
MSTRG.14037.1	evm.model.scaffold_681.88	Q04462	SYVC_RAT	Valine--tRNA ligase	Differential Expression
MSTRG.14102.4	evm.model.scaffold_681.151	Q1LU86	FA92A_DANRE	Protein FAM92A	NA
MSTRG.14102.4	evm.model.scaffold_681.152	Q60HF9	FUMH_MACFA	Fumarate hydratase, mitochondrial	NA
MSTRG.14102.4	evm.model.scaffold_681.153	O17214	FUMH_CAEEL	Probable fumarate hydratase, mitochondrial	NA
MSTRG.14102.4	evm.model.scaffold_681.154	P42684	ABL2_HUMAN	Tyrosine-protein kinase ABL2	NA
MSTRG.14102.4	evm.model.scaffold_681.155	Q02391	GSLG1_CHICK	Golgi apparatus protein 1	NA
MSTRG.14158.1	evm.model.scaffold_681.205	Q5TP13	MED15_ANOGA	Mediator of RNA polymerase II transcription subunit 15	NA
MSTRG.14158.1	evm.model.scaffold_681.206	A1A4K8	U2AF1_BOVIN	Splicing factor U2AF 35 kDa subunit	NA
MSTRG.14158.1	evm.model.scaffold_681.207	A8XGH1	RPAB1_CAEBR	DNA-directed RNA polymerases I, II, and III subunit RPABC1	NA
MSTRG.14396.6	evm.model.scaffold_681.445	Q6TXD4	DNMBP_MOUSE	Dynamin-binding protein	NA
MSTRG.14396.6	evm.model.scaffold_681.446	D3YXG0	HMCN1_MOUSE	Hemicentin-1	NA
MSTRG.14504.5	evm.model.scaffold_681.529	NA	NA	NA	NA
MSTRG.14504.5	evm.model.scaffold_681.530	Q8NDI1	EHBP1_HUMAN	EH domain-binding protein 1	NA
MSTRG.14567.2	evm.model.scaffold_681.583	Q5NVN8	RFOX1_PONAB	RNA binding protein fox-1 homolog 1	NA
MSTRG.14567.2	evm.model.scaffold_681.584	P0C548	PLPL2_RAT	Patatin-like phospholipase domain-containing protein 2	NA
MSTRG.14567.2	evm.model.scaffold_681.585	NA	NA	NA	NA
MSTRG.14567.2	evm.model.scaffold_681.586	NA	NA	NA	NA
MSTRG.14567.2	evm.model.scaffold_681.587	P50464	UNC97_CAEEL	LIM domain-containing protein unc-97	NA
MSTRG.14624.4	evm.model.scaffold_681.655	P46825	KLC_DORPE	Kinesin light chain	NA
MSTRG.14624.4	evm.model.scaffold_681.656	NA	NA	NA	NA
MSTRG.14624.4	evm.model.scaffold_681.657	NA	NA	NA	NA
MSTRG.14624.4	evm.model.scaffold_681.658	NA	NA	NA	NA
MSTRG.14624.4	evm.model.scaffold_681.659	NA	NA	NA	NA
MSTRG.14624.3	evm.model.scaffold_681.655	P46825	KLC_DORPE	Kinesin light chain	NA
MSTRG.14624.3	evm.model.scaffold_681.656	NA	NA	NA	NA
MSTRG.14624.3	evm.model.scaffold_681.657	NA	NA	NA	NA
MSTRG.14624.3	evm.model.scaffold_681.658	NA	NA	NA	NA
MSTRG.14624.3	evm.model.scaffold_681.659	NA	NA	NA	NA
MSTRG.14749.2	evm.model.scaffold_681.790	P30531	SC6A1_HUMAN	Sodium- and chloride-dependent GABA transporter 1	NA
MSTRG.14749.2	evm.model.scaffold_681.791	P30531	SC6A1_HUMAN	Sodium- and chloride-dependent GABA transporter 1	NA
MSTRG.14749.2	evm.model.scaffold_681.792	NA	NA	NA	NA
MSTRG.14749.2	evm.model.scaffold_681.793	P61315	G3ST3_MOUSE	Galactose-3-O-sulfotransferase 3	NA
MSTRG.14749.2	evm.model.scaffold_681.794	P35227	PCGF2_HUMAN	Polycomb group RING finger protein 2	NA
MSTRG.14771.3	evm.model.scaffold_681.815	Q29RT6	KI20A_BOVIN	Kinesin-like protein KIF20A	NA
MSTRG.14771.3	evm.model.scaffold_681.816	NA	NA	NA	NA
MSTRG.14771.3	evm.model.scaffold_681.817	Q5R5S6	ZN540_PONAB	Zinc finger protein 540	NA
MSTRG.14771.3	evm.model.scaffold_681.818	Q9NWM0	SMOX_HUMAN	Spermine oxidase	NA
MSTRG.14771.3	evm.model.scaffold_681.819	Q9V429	THIO2_DROME	Thioredoxin-2	NA
MSTRG.14771.3	evm.model.scaffold_681.820	Q5RAZ4	DHX15_PONAB	Pre-mRNA-splicing factor ATP-dependent RNA helicase DHX15	NA
MSTRG.14771.1	evm.model.scaffold_681.815	Q29RT6	KI20A_BOVIN	Kinesin-like protein KIF20A	NA
MSTRG.14771.1	evm.model.scaffold_681.816	NA	NA	NA	NA
MSTRG.14771.1	evm.model.scaffold_681.817	Q5R5S6	ZN540_PONAB	Zinc finger protein 540	NA
MSTRG.14771.1	evm.model.scaffold_681.818	Q9NWM0	SMOX_HUMAN	Spermine oxidase	NA
MSTRG.14771.1	evm.model.scaffold_681.819	Q9V429	THIO2_DROME	Thioredoxin-2	NA
MSTRG.14771.1	evm.model.scaffold_681.820	Q5RAZ4	DHX15_PONAB	Pre-mRNA-splicing factor ATP-dependent RNA helicase DHX15	NA
MSTRG.14816.1	evm.model.scaffold_681.858	P0C7T5	ATX1L_HUMAN	Ataxin-1-like	NA
MSTRG.14816.1	evm.model.scaffold_681.859	Q5RDT5	SAP18_PONAB	Histone deacetylase complex subunit SAP18	NA
MSTRG.14816.1	evm.model.scaffold_681.860	Q9H0I3	CC113_HUMAN	Coiled-coil domain-containing protein 113	NA
MSTRG.14816.3	evm.model.scaffold_681.858	P0C7T5	ATX1L_HUMAN	Ataxin-1-like	NA
MSTRG.14816.3	evm.model.scaffold_681.859	Q5RDT5	SAP18_PONAB	Histone deacetylase complex subunit SAP18	NA
MSTRG.14816.3	evm.model.scaffold_681.860	Q9H0I3	CC113_HUMAN	Coiled-coil domain-containing protein 113	NA
MSTRG.14816.4	evm.model.scaffold_681.858	P0C7T5	ATX1L_HUMAN	Ataxin-1-like	NA
MSTRG.14816.4	evm.model.scaffold_681.859	Q5RDT5	SAP18_PONAB	Histone deacetylase complex subunit SAP18	NA
MSTRG.14816.4	evm.model.scaffold_681.860	Q9H0I3	CC113_HUMAN	Coiled-coil domain-containing protein 113	NA
MSTRG.14044.1	evm.model.scaffold_681.90	Q95T19	SLIMP_DROME	Serine--tRNA synthetase-like protein Slimp	NA
MSTRG.14044.1	evm.model.scaffold_681.91	Q5TYM7	CAIAP_DANRE	CARD- and ANK-domain containing inflammasome adapter protein	NA
MSTRG.14044.1	evm.model.scaffold_681.92	Q5EB77	RAB18_RAT	Ras-related protein Rab-18	NA
MSTRG.14044.1	evm.model.scaffold_681.93	NA	NA	NA	NA
MSTRG.14044.1	evm.model.scaffold_681.94	NA	NA	NA	NA
MSTRG.14044.1	evm.model.scaffold_681.95	Q6TLK4	RHG27_RAT	Rho GTPase-activating protein 27	NA
MSTRG.14124.1	evm.model.scaffold_681.176	Q9HAR2	AGRL3_HUMAN	Adhesion G protein-coupled receptor L3	NA
MSTRG.14124.1	evm.model.scaffold_681.177	Q9VY77	AJUBA_DROME	LIM domain-containing protein jub	NA
MSTRG.14285.1	evm.model.scaffold_681.319	Q04656	ATP7A_HUMAN	Copper-transporting ATPase 1	NA
MSTRG.14285.1	evm.model.scaffold_681.320	P49813	TMOD1_MOUSE	Tropomodulin-1	NA
MSTRG.14285.1	evm.model.scaffold_681.321	D4A770	CL004_RAT	Protein C12orf4 homolog	NA
MSTRG.14285.1	evm.model.scaffold_681.322	Q9JMD3	STA10_MOUSE	START domain-containing protein 10	NA
MSTRG.14285.1	evm.model.scaffold_681.323	Q6DFM1	SNF5_XENTR	SWI/SNF-related matrix-associated actin-dependent regulator of chromatin subfamily B member 1	NA
[truncated: 197 more rows]
